# Supplementary material for: 1-Ethyl-1H,6H-pyrrolo[2,3-c]azepine-4,8(5H,7H)-dione
Source: Acta Crystallogr Sect E Struct Rep Online. 2009 Jul 18;65(Pt 8):o1928. doi: 10.1107/S1600536809027378 (PMC2977308; doi:10.1107/S1600536809027378)
Supplement: Supplementary file 2 [file e-65-o1928-Isup2.hkl]

# 
# h,k,l, Fc-squared, Fo-squared, sigma(Fo-squared) and status flag 
# 
data_I
_shelx_title ' 1 in P2(1)/c' 
_shelx_refln_list_code          4 
_shelx_F_calc_maximum      154.72 
_exptl_crystal_F_000       408.00 
_reflns_d_resolution_high  0.7820 
 
loop_ 
 _symmetry_equiv_pos_as_xyz 
 'x, y, z' 
 '-x, y+1/2, -z+1/2' 
 '-x, -y, -z' 
 'x, -y-1/2, z-1/2' 
 
_cell_length_a    11.7033 
_cell_length_b     7.7863 
_cell_length_c    11.0004 
_cell_angle_alpha  90.000 
_cell_angle_beta  113.878 
_cell_angle_gamma  90.000 
 
_shelx_F_squared_multiplier     1.000 
 
loop_ 
 _refln_index_h 
 _refln_index_k 
 _refln_index_l 
 _refln_F_squared_calc 
 _refln_F_squared_meas 
 _refln_F_squared_sigma 
 _refln_observed_status 
   1   0   0        2.20        0.84      0.32 o 
   2   0   0     4400.83     3986.20    109.17 o 
   3   0   0     1041.44     1163.78     32.04 o 
   4   0   0      757.84      727.10     20.35 o 
   5   0   0      124.30      126.27      4.15 o 
   6   0   0      118.46       90.56      3.31 o 
   7   0   0      388.92      378.96     11.39 o 
   8   0   0      738.18      776.08     22.34 o 
   9   0   0      138.43      149.41      5.47 o 
  10   0   0      232.77      241.36      8.16 o 
  11   0   0       36.62       31.80      2.33 o 
  12   0   0       43.53       44.79      2.93 o 
  13   0   0      161.14      191.51      7.44 o 
   1   1   0       15.80       13.70      0.36 o 
   2   1   0       77.41       81.98      1.29 o 
   3   1   0       28.57       29.95      0.94 o 
   4   1   0      306.83      293.32      4.94 o 
   5   1   0       69.88       71.94      1.89 o 
   6   1   0      621.81      692.42     19.38 o 
   7   1   0       88.59       98.15      2.61 o 
   8   1   0      116.62      119.12      3.14 o 
   9   1   0       75.62       71.28      2.27 o 
  10   1   0      113.30      116.91      3.32 o 
  11   1   0        0.15       -0.03      0.88 o 
  12   1   0       65.24       64.04      2.52 o 
  13   1   0       65.33       68.13      2.72 o 
   0   2   0      178.26      137.30      4.11 o 
   1   2   0        0.00        0.06      0.16 o 
   2   2   0     1088.76     1124.35     17.85 o 
   3   2   0      510.45      519.47      7.35 o 
   4   2   0      876.36      974.15     13.62 o 
   5   2   0      461.93      480.38      6.93 o 
   6   2   0       37.18       40.41      1.39 o 
   7   2   0        0.25        1.11      0.54 o 
   8   2   0        3.74        3.61      0.77 o 
   9   2   0      176.25      175.93      4.37 o 
  10   2   0       34.59       36.77      1.68 o 
  11   2   0       16.07       17.15      2.51 o 
  12   2   0       51.05       59.57      2.40 o 
  13   2   0        6.96        4.15      1.33 o 
   1   3   0       27.92       21.60      0.68 o 
   2   3   0      915.70     1006.13     16.06 o 
   3   3   0     1347.88     1378.46     21.42 o 
   4   3   0       36.66       36.46      0.91 o 
   5   3   0       22.14       19.18      0.78 o 
   6   3   0      532.60      578.80     18.92 o 
   7   3   0        0.11        0.50      0.43 o 
   8   3   0       13.96       14.35      0.89 o 
   9   3   0       68.50       61.04      2.10 o 
  10   3   0        4.53        1.91      1.26 o 
  11   3   0        5.29        3.13      1.25 o 
  12   3   0      215.62      230.85      8.44 o 
  13   3   0        8.74       10.85      2.33 o 
   0   4   0       14.54       22.53      1.44 o 
   1   4   0        3.15        1.81      0.31 o 
   2   4   0        4.96        1.45      0.34 o 
   3   4   0      203.33      198.42      3.03 o 
   4   4   0        6.36        4.78      0.74 o 
   5   4   0        2.41        1.81      0.67 o 
   6   4   0      516.63      533.79      9.08 o 
   7   4   0        7.79        6.23      0.73 o 
   8   4   0       96.73       96.01      2.82 o 
   9   4   0       60.66       55.51      2.06 o 
  10   4   0       21.01       21.63      2.03 o 
  11   4   0       63.15       58.28      3.31 o 
  12   4   0        0.42        1.34      1.76 o 
   1   5   0      485.21      507.63      8.41 o 
   2   5   0      152.59      164.08      3.67 o 
   3   5   0      474.17      476.09      7.01 o 
   4   5   0      199.14      202.17      3.31 o 
   5   5   0      179.34      186.65      3.59 o 
   6   5   0       37.30       27.87      1.30 o 
   7   5   0        0.62        0.01      0.71 o 
   8   5   0      379.70      350.86      8.19 o 
   9   5   0       32.08       34.68      1.71 o 
  10   5   0      137.04      143.31      4.03 o 
  11   5   0       56.92       58.54      3.45 o 
   0   6   0      186.65      198.15      6.52 o 
   1   6   0        2.59        0.68      0.62 o 
   2   6   0      283.13      298.45      6.59 o 
   3   6   0        0.37       -0.50      0.50 o 
   4   6   0      436.74      470.03      8.24 o 
   5   6   0        6.98        3.34      0.69 o 
   6   6   0      284.34      291.95      4.73 o 
   7   6   0       18.31       17.82      1.21 o 
   8   6   0        1.52        1.75      1.85 o 
   9   6   0        0.60       -0.13      0.99 o 
  10   6   0       13.74       18.84      1.72 o 
   1   7   0      218.27      193.63      4.68 o 
   2   7   0       87.62       87.12      2.60 o 
   3   7   0       35.41       37.64      1.35 o 
   4   7   0       24.09       27.77      1.20 o 
   5   7   0      358.53      338.88      6.31 o 
   6   7   0       42.16       39.49      1.49 o 
   7   7   0       23.90       27.54      1.34 o 
   8   7   0       19.63       24.23      1.76 o 
   9   7   0        4.44       10.71      2.23 o 
   0   8   0       67.22       49.88      2.75 o 
   1   8   0        0.27       -0.44      0.83 o 
   2   8   0      250.76      238.81      5.73 o 
   3   8   0       14.61       16.21      1.15 o 
   4   8   0        2.17        3.36      0.86 o 
   5   8   0       97.10      102.39      2.62 o 
   6   8   0        0.84        0.01      0.89 o 
   7   8   0       26.26       24.37      1.75 o 
   8   8   0      166.40      195.19      5.27 o 
   1   9   0       44.39       58.89      2.31 o 
   2   9   0       91.46       88.85      2.45 o 
   3   9   0        0.12       -0.50      0.88 o 
   4   9   0       20.39       25.35      1.50 o 
   5   9   0       20.46       23.05      1.44 o 
 -13   1   1       15.99       13.00      3.90 o 
 -12   1   1        5.03        5.03      1.20 o 
 -11   1   1        2.71        2.02      1.37 o 
 -10   1   1      581.28      598.14     12.60 o 
  -9   1   1       53.30       65.21      2.77 o 
  -8   1   1       42.72       45.68      1.58 o 
  -7   1   1       44.82       49.76      1.60 o 
  -6   1   1       44.64       52.37      1.56 o 
  -5   1   1       56.95       68.87      1.79 o 
  -4   1   1      445.98      463.44      9.28 o 
  -3   1   1     1359.90     1303.67     25.33 o 
  -2   1   1       40.43       49.31      0.82 o 
  -1   1   1     1651.58     1625.05     20.09 o 
   0   1   1     3025.58     3043.50     59.25 o 
   1   1   1     2481.24     2560.19     40.43 o 
   2   1   1     2986.22     3069.55     42.28 o 
   3   1   1     3232.35     3252.87     51.87 o 
   4   1   1      306.29      357.14      7.15 o 
   5   1   1      145.25      149.99      3.48 o 
   6   1   1      163.02      165.83      3.89 o 
   7   1   1        4.73        3.21      0.80 o 
   8   1   1       99.18       94.80      2.71 o 
   9   1   1      111.37      117.33      4.68 o 
  10   1   1      114.31      118.81      3.44 o 
  11   1   1       23.80       25.20      1.57 o 
  12   1   1       86.33       93.80      5.17 o 
  13   1   1        1.57        2.49      1.36 o 
 -13   2   1      126.68      139.45      4.18 o 
 -12   2   1       55.95       60.57      2.62 o 
 -11   2   1      203.74      203.87      5.13 o 
 -10   2   1       47.23       41.33      1.76 o 
  -9   2   1      105.62      110.27      3.03 o 
  -8   2   1       56.54       63.58      1.98 o 
  -7   2   1       41.67       44.76      1.49 o 
  -6   2   1       23.37       28.53      1.12 o 
  -5   2   1        5.13        8.63      0.48 o 
  -4   2   1        6.28        8.11      0.65 o 
  -3   2   1     1046.94     1055.63     14.65 o 
  -2   2   1     4663.03     4572.28     62.88 o 
  -1   2   1      857.83      860.05     11.86 o 
   0   2   1      152.95      154.62      2.26 o 
   1   2   1     1956.95     2076.23     32.85 o 
   2   2   1       27.45       27.23      0.66 o 
   3   2   1      978.54     1046.34     14.58 o 
   4   2   1     1146.19     1245.29     17.35 o 
   5   2   1      840.42      882.84     12.47 o 
   6   2   1      325.69      361.01      7.70 o 
   7   2   1       26.53       32.14      1.37 o 
   8   2   1       55.27       54.20      1.87 o 
   9   2   1       31.89       31.05      1.51 o 
  10   2   1       78.67       81.62      3.19 o 
  11   2   1       57.58       61.76      2.38 o 
  12   2   1       31.26       35.16      1.92 o 
 -13   3   1        9.79       18.71      2.71 o 
 -12   3   1        7.73        8.61      1.38 o 
 -11   3   1        3.64        4.96      1.07 o 
  -9   3   1       48.37       45.10      1.69 o 
  -8   3   1       12.39        9.69      1.15 o 
  -7   3   1      220.69      225.06      3.59 o 
  -6   3   1        9.04        9.19      0.60 o 
  -5   3   1     1125.36     1212.05     19.40 o 
  -4   3   1      112.69      126.77      2.04 o 
  -3   3   1      831.89      929.53     12.98 o 
  -2   3   1      183.99      191.79      2.56 o 
  -1   3   1      196.53      214.92      3.13 o 
   0   3   1        0.24        0.05      0.26 o 
   1   3   1     3958.86     4181.75     65.87 o 
   2   3   1       42.32       33.25      0.77 o 
   3   3   1        3.65        2.72      0.46 o 
   4   3   1       95.24      116.03      1.94 o 
   5   3   1       16.45       13.06      0.61 o 
   6   3   1       18.74       17.71      0.66 o 
   7   3   1       45.34       43.27      1.31 o 
   8   3   1       81.80       78.97      1.96 o 
   9   3   1      240.22      223.57      8.98 o 
  10   3   1        5.83        2.61      1.29 o 
  11   3   1       65.21       62.15      3.49 o 
  12   3   1        1.53        0.80      1.74 o 
 -12   4   1        1.16        2.25      1.74 o 
 -11   4   1       14.98       10.97      1.96 o 
 -10   4   1       16.68       15.16      2.02 o 
  -9   4   1       39.64       29.46      1.46 o 
  -8   4   1      195.34      177.12      3.56 o 
  -7   4   1      511.66      471.78     16.78 o 
  -6   4   1       15.89       14.67      0.82 o 
  -5   4   1       52.58       51.03      1.09 o 
  -4   4   1      147.48      167.27      2.64 o 
  -3   4   1       18.56       18.98      0.50 o 
  -2   4   1      228.74      220.76      3.26 o 
  -1   4   1      160.17      173.87      2.60 o 
   0   4   1     3239.76     3388.24     53.46 o 
   1   4   1      480.87      549.27      9.01 o 
   2   4   1      160.78      161.26      2.98 o 
   3   4   1      374.89      410.47      6.80 o 
   4   4   1        4.16        3.55      0.43 o 
   5   4   1       25.38       25.31      0.92 o 
   6   4   1      221.81      217.16      4.09 o 
   7   4   1      158.72      146.50      3.77 o 
   8   4   1       12.06       15.48      1.30 o 
   9   4   1       12.34        9.12      1.81 o 
  10   4   1        3.91        2.29      1.52 o 
  11   4   1       24.08       22.54      2.29 o 
  12   4   1        6.30        5.25      2.05 o 
 -12   5   1       24.49       28.17      2.55 o 
 -11   5   1       20.06       25.28      2.31 o 
 -10   5   1        6.59        9.66      1.50 o 
  -9   5   1        5.58        3.86      1.62 o 
  -8   5   1        2.67        3.25      0.77 o 
  -7   5   1      101.13       92.73      7.80 o 
  -6   5   1       29.05       24.49      0.98 o 
  -5   5   1        0.07        0.82      0.44 o 
  -4   5   1       29.69       27.58      0.83 o 
  -3   5   1      186.50      199.64      3.19 o 
  -2   5   1        4.44        5.47      0.62 o 
  -1   5   1       12.54        8.82      0.74 o 
   0   5   1      138.36      138.91      3.33 o 
   1   5   1      581.94      609.58     10.04 o 
   2   5   1      140.69      141.17      2.72 o 
   3   5   1        0.45       -0.39      0.42 o 
   4   5   1       30.88       31.03      1.26 o 
   5   5   1      522.66      507.32      8.72 o 
   6   5   1      118.96      109.49      2.45 o 
   7   5   1       54.32       43.54      1.76 o 
   8   5   1       65.19       59.61      2.18 o 
   9   5   1        1.33        1.02      1.00 o 
  10   5   1        1.42        2.60      1.24 o 
  11   5   1       11.34       19.59      2.67 o 
 -11   6   1        6.48        8.66      2.11 o 
 -10   6   1        0.01        0.18      1.11 o 
  -9   6   1        0.00       -0.43      1.06 o 
  -8   6   1       17.34       18.19      1.25 o 
  -7   6   1        5.10        7.14      1.47 o 
  -6   6   1       92.74       78.12      2.23 o 
  -5   6   1     1007.10      969.35     16.18 o 
  -4   6   1      446.43      409.81      7.26 o 
  -3   6   1       96.12       89.82      2.11 o 
  -2   6   1      247.92      239.70      5.42 o 
  -1   6   1        0.49        0.72      0.60 o 
   0   6   1        0.92        3.35      0.69 o 
   1   6   1       24.06       21.45      1.15 o 
   2   6   1      224.62      219.81      5.08 o 
   3   6   1      141.05      135.56      3.50 o 
   4   6   1      111.31      107.14      2.46 o 
   5   6   1        0.53        0.74      0.52 o 
   6   6   1      153.03      144.83      3.10 o 
   7   6   1       33.14       24.92      1.44 o 
   8   6   1       55.83       63.09      2.32 o 
   9   6   1       13.13       18.75      1.71 o 
  10   6   1       12.08       13.53      1.82 o 
 -10   7   1       61.22       67.75      3.99 o 
  -9   7   1        0.15       -1.84      1.84 o 
  -8   7   1        3.87        1.33      1.26 o 
  -7   7   1        0.14       -0.58      0.79 o 
  -6   7   1        7.42        5.48      0.85 o 
  -5   7   1      155.47      157.07      3.39 o 
  -4   7   1        1.18        1.01      0.68 o 
  -3   7   1       11.67       13.44      0.93 o 
  -2   7   1       88.96      102.29      3.28 o 
  -1   7   1      161.79      155.91      3.95 o 
   0   7   1       49.76       50.10      1.83 o 
   1   7   1        8.07        8.21      0.99 o 
   2   7   1       41.19       39.93      1.66 o 
   3   7   1       44.51       52.02      1.94 o 
   4   7   1      159.62      166.57      3.53 o 
   5   7   1       12.00        8.76      1.09 o 
   6   7   1      121.75      124.15      3.59 o 
   7   7   1       36.23       39.32      1.99 o 
   8   7   1        4.17        3.31      1.64 o 
   9   7   1        8.37        9.18      2.17 o 
  -8   8   1      153.26      154.34      6.46 o 
  -7   8   1      103.67      109.75      6.46 o 
  -6   8   1       71.40       74.19      2.18 o 
  -5   8   1       38.53       37.75      1.50 o 
  -4   8   1       83.84       93.13      2.44 o 
  -3   8   1       47.37       50.31      1.68 o 
  -2   8   1      119.44      115.41      2.77 o 
  -1   8   1        0.69        1.00      0.87 o 
   0   8   1       12.64       12.46      1.27 o 
   1   8   1      192.40      197.53      4.92 o 
   2   8   1        1.63        0.17      0.89 o 
   3   8   1       93.84      103.63      2.61 o 
   4   8   1        0.15       -0.04      0.79 o 
   5   8   1       42.83       43.19      1.64 o 
   6   8   1       27.39       29.37      1.78 o 
   7   8   1        5.72        9.18      1.51 o 
  -6   9   1       49.48       58.67      2.61 o 
  -5   9   1       20.92       24.87      1.73 o 
  -4   9   1       25.48       26.49      1.81 o 
  -3   9   1      122.79      135.57      4.09 o 
  -2   9   1       36.89       34.21      1.48 o 
  -1   9   1       22.60       22.92      1.54 o 
   0   9   1       48.34       47.52      2.04 o 
   1   9   1        4.21        4.63      1.38 o 
   2   9   1       14.41       18.95      1.62 o 
   3   9   1       23.32       23.20      1.98 o 
   4   9   1        2.22        1.95      1.00 o 
   5   9   1      101.50      121.34      3.10 o 
 -14   0   2       12.59        9.78      2.35 o 
 -13   0   2      158.07      160.12      6.38 o 
 -12   0   2       55.49       57.14      3.19 o 
 -11   0   2      226.73      213.21      7.44 o 
 -10   0   2      142.07      149.81      5.53 o 
  -9   0   2     1671.78     1708.79     47.66 o 
  -8   0   2        0.96        0.36      0.78 o 
  -7   0   2      101.50       93.33      3.47 o 
  -6   0   2      256.24      304.43      9.08 o 
  -5   0   2        8.34        3.91      0.66 o 
  -4   0   2      626.10      690.47     19.29 o 
  -3   0   2     1105.43     1069.77     29.45 o 
  -2   0   2      853.70      922.78     25.40 o 
  -1   0   2     3058.90     2889.28     93.07 o 
   0   0   2      616.78      675.20     13.19 o 
   1   0   2     6853.07     5790.54    731.03 o 
   2   0   2      234.57      254.37      6.89 o 
   3   0   2      666.34      735.76     20.59 o 
   4   0   2      722.72      733.92     20.65 o 
   5   0   2       19.05       19.05      1.32 o 
   6   0   2      163.02      161.86      5.51 o 
   7   0   2      644.90      649.95     18.93 o 
   8   0   2      179.83      189.67      6.60 o 
   9   0   2      472.59      466.88     14.30 o 
  10   0   2      275.40      285.33      9.56 o 
  11   0   2       17.28       18.29      1.94 o 
  12   0   2        0.42        2.43      1.80 o 
 -14   1   2        6.65        6.53      1.49 o 
 -13   1   2        0.12        0.56      1.14 o 
 -12   1   2      145.87      168.46      4.54 o 
 -11   1   2        5.25        3.67      0.97 o 
 -10   1   2       55.39       53.12      2.06 o 
  -9   1   2       88.92       94.72      2.67 o 
  -8   1   2       51.01       49.13      1.64 o 
  -7   1   2      339.28      367.40      7.74 o 
  -6   1   2      394.63      419.18     10.60 o 
  -5   1   2        4.70        7.41      1.26 o 
  -4   1   2      226.74      228.24      6.74 o 
  -3   1   2     2520.64     2418.88     39.45 o 
  -2   1   2      213.74      196.15      7.34 o 
  -1   1   2     3374.89     2985.94     79.60 o 
   0   1   2      784.82      735.62     10.26 o 
   1   1   2    23939.29    19619.52    308.76 o 
   2   1   2      449.89      469.45      7.66 o 
   3   1   2       79.63       89.47      1.49 o 
   4   1   2       10.25        9.36      0.52 o 
   5   1   2      380.69      414.23     12.15 o 
   6   1   2       35.99       42.30      1.52 o 
   7   1   2        6.67        5.27      1.82 o 
   8   1   2       99.55      100.19      2.89 o 
   9   1   2      117.99      121.87      3.40 o 
  10   1   2       23.54       20.69      1.41 o 
  11   1   2        0.14        0.48      1.43 o 
  12   1   2        1.63        0.90      1.27 o 
 -14   2   2       13.65       17.43      2.84 o 
 -13   2   2        8.80        5.59      1.78 o 
 -12   2   2       43.74       45.25      2.02 o 
 -11   2   2      161.11      162.65      4.29 o 
 -10   2   2       32.21       26.91      1.35 o 
  -9   2   2      188.57      193.16      4.63 o 
  -8   2   2       84.33       83.08      2.35 o 
  -7   2   2        1.24        0.43      0.47 o 
  -6   2   2      280.39      130.16      4.27 o 
  -5   2   2     1326.13     1418.70     22.87 o 
  -4   2   2      219.46      249.53      3.69 o 
  -3   2   2       96.89       94.75      1.52 o 
  -2   2   2      962.17      979.39     12.15 o 
  -1   2   2        4.34        8.02      0.25 o 
   0   2   2     1393.96     1421.16     27.59 o 
   1   2   2     1123.19     1177.77     18.72 o 
   2   2   2      257.72      294.12      4.92 o 
   3   2   2     1734.78     1851.21     25.62 o 
   4   2   2      870.67      931.25     13.10 o 
   5   2   2      139.27      139.83      2.68 o 
   6   2   2      200.15      198.68      6.19 o 
   7   2   2      359.29      369.07      8.00 o 
   8   2   2       94.75       93.29      2.75 o 
   9   2   2        0.02       -0.33      0.78 o 
  10   2   2       64.72       61.08      3.01 o 
  11   2   2       34.45       33.57      2.60 o 
  12   2   2        1.88        0.61      1.29 o 
 -13   3   2       19.45       23.82      2.77 o 
 -12   3   2      198.05      204.01      7.04 o 
 -11   3   2       21.47       28.41      1.95 o 
 -10   3   2        0.36        0.66      0.79 o 
  -9   3   2       10.57       11.89      1.60 o 
  -8   3   2       17.70       13.67      1.24 o 
  -7   3   2       43.94       43.97      1.07 o 
  -6   3   2        1.98        2.06      0.36 o 
  -5   3   2      696.61      731.30     10.36 o 
  -4   3   2      505.78      534.45      7.62 o 
  -3   3   2        2.19        2.97      0.70 o 
  -2   3   2      163.56      151.54      2.08 o 
  -1   3   2      304.46      334.38      4.31 o 
   0   3   2       27.52       28.91      0.69 o 
   1   3   2      612.77      582.99      9.42 o 
   2   3   2        3.23        1.16      0.26 o 
   3   3   2      409.06      410.80      6.84 o 
   4   3   2        0.27       -0.24      0.44 o 
   5   3   2      185.49      194.45      3.11 o 
   6   3   2       98.85      101.13      2.23 o 
   7   3   2       83.63       86.18      2.06 o 
   8   3   2       83.91       73.95      1.96 o 
   9   3   2       33.34       27.99      3.12 o 
  10   3   2       18.22       20.31      2.05 o 
  11   3   2        0.21       -0.86      1.66 o 
  12   3   2        1.85        1.64      1.72 o 
 -13   4   2        9.62       12.49      2.31 o 
 -12   4   2        2.72        1.32      1.62 o 
 -11   4   2      157.00      156.01      6.06 o 
 -10   4   2      128.07      133.25      5.21 o 
  -9   4   2       60.33       62.70      3.03 o 
  -8   4   2      147.40      154.23      3.07 o 
  -7   4   2     1024.52     1004.60     14.26 o 
  -6   4   2       18.63       16.15      0.63 o 
  -5   4   2      303.66      315.16      4.71 o 
  -4   4   2      261.52      277.45      3.73 o 
  -3   4   2      132.36      135.10      1.95 o 
  -2   4   2        0.05        0.38      0.21 o 
  -1   4   2      543.96      611.50      8.57 o 
   0   4   2      351.31      379.46      6.34 o 
   1   4   2       42.68       35.69      0.97 o 
   2   4   2       78.12       78.33      1.56 o 
   4   4   2       14.92       14.75      0.72 o 
   5   4   2        2.72        3.02      0.92 o 
   6   4   2      121.60      122.57      3.28 o 
   7   4   2       33.60       27.27      1.45 o 
   8   4   2        2.21        0.97      0.87 o 
   9   4   2       35.66       31.70      1.66 o 
  10   4   2        0.17        1.74      1.54 o 
  11   4   2       12.65        9.22      2.17 o 
 -12   5   2        0.70       -0.04      1.70 o 
 -11   5   2       63.44       62.59      3.43 o 
 -10   5   2       20.58       17.86      1.86 o 
  -9   5   2       18.20       20.67      1.29 o 
  -8   5   2        2.15        0.20      0.62 o 
  -7   5   2       56.88       58.97      2.44 o 
  -6   5   2       13.24       12.81      0.72 o 
  -5   5   2      248.61      264.73      4.16 o 
  -4   5   2        3.24        2.43      0.42 o 
  -3   5   2      186.96      200.49      3.19 o 
  -2   5   2      776.71      750.20     12.49 o 
  -1   5   2      384.96      396.10     12.32 o 
   0   5   2        1.55        0.71      0.74 o 
   1   5   2       81.74       81.84      1.77 o 
   2   5   2       12.06       13.76      0.78 o 
   3   5   2      307.66      291.08      6.34 o 
   4   5   2        2.63        5.88      1.27 o 
   5   5   2        0.50        0.70      0.54 o 
   6   5   2       43.34       52.57      3.57 o 
   7   5   2      323.32      314.11      7.20 o 
   8   5   2       63.92       59.15      2.26 o 
   9   5   2        5.39        3.16      1.08 o 
  10   5   2       56.02       58.23      2.48 o 
 -11   6   2       48.55       54.76      3.27 o 
 -10   6   2        1.38        1.88      1.50 o 
  -9   6   2        8.12       10.71      3.01 o 
  -8   6   2        4.25        2.36      0.99 o 
  -7   6   2      234.34      217.33      5.52 o 
  -6   6   2       93.81       97.51      2.34 o 
  -5   6   2      278.18      267.78      5.03 o 
  -4   6   2      110.24       97.83      2.25 o 
  -3   6   2        2.36        1.35      0.69 o 
  -2   6   2      419.79      436.53      7.66 o 
  -1   6   2       33.30       34.57      1.40 o 
   0   6   2      475.59      466.96      9.81 o 
   1   6   2      213.96      204.69      4.77 o 
   2   6   2      520.26      492.95     10.37 o 
   3   6   2      292.96      291.42      6.55 o 
   4   6   2       15.42       15.12      0.89 o 
   5   6   2      245.87      258.83      4.91 o 
   6   6   2        0.27       -0.70      0.84 o 
   7   6   2        0.04        0.11      0.96 o 
   8   6   2        6.64       11.61      3.44 o 
   9   6   2        0.25       -0.17      1.22 o 
 -10   7   2        0.00        1.36      1.84 o 
  -9   7   2       44.75       48.89      2.26 o 
  -8   7   2       87.08       80.59      2.90 o 
  -7   7   2       46.50       52.75      2.19 o 
  -6   7   2       13.64       13.02      1.38 o 
  -5   7   2      108.16      108.48      2.58 o 
  -4   7   2      533.22      524.60     11.15 o 
  -3   7   2       28.21       28.82      1.19 o 
  -2   7   2       63.22       67.60      1.82 o 
  -1   7   2      114.01       99.13      2.83 o 
   0   7   2       19.19       15.51      1.16 o 
   1   7   2       17.43       21.41      1.28 o 
   2   7   2       52.69       44.10      1.77 o 
   3   7   2       32.95       30.58      1.56 o 
   4   7   2       57.97       63.95      1.86 o 
   5   7   2      316.68      328.74      7.54 o 
   6   7   2        9.35       13.91      1.42 o 
   7   7   2       15.67       16.92      2.27 o 
   8   7   2        6.34        3.81      1.82 o 
  -8   8   2       41.47       44.41      2.29 o 
  -7   8   2       33.02       28.98      1.83 o 
  -6   8   2       15.45       11.98      1.50 o 
  -5   8   2       18.55       16.78      1.88 o 
  -4   8   2      128.13      116.16      3.55 o 
  -3   8   2       83.19       86.32      2.93 o 
  -2   8   2        0.00       -0.33      0.69 o 
  -1   8   2      393.53      383.13      7.08 o 
   0   8   2        4.73        8.75      1.12 o 
   1   8   2       95.97       88.60      2.79 o 
   2   8   2        8.38        7.43      1.12 o 
   3   8   2        2.92        3.22      1.45 o 
   4   8   2       10.08       11.15      1.37 o 
   5   8   2        2.25        1.65      1.12 o 
   6   8   2       72.30       72.63      2.72 o 
   7   8   2        3.80        1.98      1.33 o 
  -6   9   2        0.86        0.54      1.42 o 
  -5   9   2       22.71       24.49      2.83 o 
  -4   9   2        6.25        7.23      1.50 o 
  -3   9   2        5.66        7.48      2.43 o 
  -2   9   2        3.85        3.87      1.91 o 
  -1   9   2        1.47        1.75      1.05 o 
   0   9   2        4.16        5.13      1.76 o 
   1   9   2       84.22       69.65      3.63 o 
   2   9   2       27.16       31.50      2.51 o 
   3   9   2       10.21        6.79      1.12 o 
   4   9   2       23.02       21.37      1.49 o 
 -14   1   3       24.89       24.44      1.74 o 
 -13   1   3       45.37       47.25      2.15 o 
 -12   1   3      233.45      252.99      6.16 o 
 -11   1   3       77.00       72.09      2.45 o 
 -10   1   3       65.82       60.32      2.09 o 
  -9   1   3      337.79      342.71      7.51 o 
  -8   1   3       98.15       95.66      2.58 o 
  -7   1   3      467.53      527.11     10.82 o 
  -6   1   3      876.86     1006.35     19.89 o 
  -5   1   3       40.75       42.93      1.30 o 
  -4   1   3       23.77       25.62      0.88 o 
  -3   1   3       26.50       37.86      1.07 o 
  -2   1   3     1034.65      986.23     15.88 o 
  -1   1   3     3330.80     3463.06     55.08 o 
   0   1   3      627.39      675.61      9.46 o 
   1   1   3      592.48      613.07      8.63 o 
   2   1   3       72.47       66.17      1.16 o 
   3   1   3     1134.44     1235.23     19.78 o 
   4   1   3      201.16      196.74      3.60 o 
   5   1   3      212.91      232.03      4.23 o 
   6   1   3      641.16      655.76     18.99 o 
   7   1   3       49.37       57.30      2.02 o 
   8   1   3       17.07       16.79      1.24 o 
   9   1   3       57.92       52.83      2.13 o 
  10   1   3        4.60        2.79      1.02 o 
  11   1   3       22.74       20.13      1.82 o 
 -14   2   3       10.72        8.50      2.76 o 
 -13   2   3       29.84       26.72      1.67 o 
 -12   2   3       48.39       40.07      1.85 o 
 -11   2   3       43.34       39.97      1.77 o 
 -10   2   3       21.88       21.72      1.25 o 
  -9   2   3      168.52      162.34      4.01 o 
  -8   2   3      164.06      178.79      4.22 o 
  -7   2   3       93.44       88.48      2.37 o 
  -6   2   3       75.79       75.27      2.01 o 
  -5   2   3       20.15       16.51      1.89 o 
  -4   2   3        0.00        0.09      0.27 o 
  -3   2   3        9.60       11.34      0.39 o 
  -2   2   3      576.23      599.21      9.40 o 
  -1   2   3      947.92      931.36     19.02 o 
   0   2   3      655.40      677.14      9.52 o 
   1   2   3      713.41      752.36     10.58 o 
   2   2   3       16.71       15.25      0.57 o 
   3   2   3      692.39      737.43     10.43 o 
   4   2   3      263.95      297.30      4.44 o 
   5   2   3       85.18       94.36      2.85 o 
   6   2   3      262.39      235.38      4.43 o 
   7   2   3       48.23       49.85      1.87 o 
   8   2   3       31.40       31.48      1.55 o 
   9   2   3       49.25       44.28      1.91 o 
  10   2   3       13.42       13.15      1.57 o 
  11   2   3       12.49       12.43      1.52 o 
 -13   3   3        8.87        8.91      1.36 o 
 -12   3   3      172.61      176.09      4.65 o 
 -11   3   3        0.24        0.59      0.87 o 
 -10   3   3      436.41      418.23      9.09 o 
  -9   3   3        5.66        3.64      2.36 o 
  -8   3   3       14.61       16.50      1.42 o 
  -7   3   3       25.04       25.71      1.08 o 
  -6   3   3      609.31      555.62      8.03 o 
  -5   3   3        4.23        3.65      0.49 o 
  -4   3   3      955.77      993.98     12.44 o 
  -3   3   3       14.76       18.21      0.47 o 
  -2   3   3      153.68      166.72      2.29 o 
  -1   3   3      111.91      102.42      1.50 o 
   0   3   3      903.14      959.07     29.74 o 
   1   3   3       74.18       56.77      1.23 o 
   2   3   3     1327.56     1452.74     23.16 o 
   3   3   3     1447.32     1493.70     23.85 o 
   4   3   3      719.47      766.48     12.66 o 
   5   3   3       64.68       69.69      1.72 o 
   6   3   3        7.38        7.58      0.95 o 
   7   3   3      117.23      116.93      2.65 o 
   8   3   3      226.77      221.47      5.19 o 
   9   3   3       48.91       50.20      3.05 o 
  10   3   3      105.39       96.76      4.55 o 
  11   3   3       33.39       31.76      2.75 o 
 -13   4   3        3.60        6.06      2.00 o 
 -12   4   3        1.65       -0.80      1.38 o 
 -11   4   3      217.92      230.39      8.12 o 
 -10   4   3       15.36        9.96      1.66 o 
  -9   4   3      265.14      249.09      5.71 o 
  -8   4   3       12.92       12.95      1.85 o 
  -7   4   3       39.29       34.57      0.97 o 
  -6   4   3       41.46       32.87      0.88 o 
  -5   4   3       22.69       23.16      0.63 o 
  -4   4   3      261.04      271.09      3.66 o 
  -3   4   3       76.54       76.77      1.24 o 
  -2   4   3      488.19      502.92      6.45 o 
  -1   4   3        2.94        2.68      0.45 o 
   0   4   3      198.91      182.11      2.79 o 
   1   4   3        1.22        0.29      0.29 o 
   2   4   3     1033.79     1021.49     27.44 o 
   3   4   3       28.74       26.77      1.17 o 
   4   4   3       71.32       67.43      1.64 o 
   5   4   3        1.71        1.44      1.06 o 
   6   4   3      114.84       98.75      3.64 o 
   7   4   3        5.92        3.66      0.93 o 
   8   4   3      152.35      144.73      4.05 o 
   9   4   3       75.58       65.53      2.52 o 
  10   4   3       31.71       28.53      2.51 o 
 -12   5   3       30.34       40.02      2.87 o 
 -11   5   3       21.24       21.23      2.09 o 
 -10   5   3       16.73       12.67      1.88 o 
  -9   5   3       85.90       79.06      2.59 o 
  -8   5   3       87.30       78.21      2.76 o 
  -7   5   3       96.88       90.33      1.87 o 
  -6   5   3       24.40       22.95      1.06 o 
  -5   5   3        4.28        3.91      0.48 o 
  -4   5   3      521.13      524.60      7.67 o 
  -3   5   3      325.78      332.52      5.00 o 
  -2   5   3      390.84      409.94      6.06 o 
  -1   5   3       40.98       46.26      1.06 o 
   0   5   3       17.18       14.08      0.68 o 
   1   5   3      507.30      539.38     12.36 o 
   2   5   3      164.16      175.34      3.36 o 
   3   5   3      140.35      132.07      3.32 o 
   4   5   3       27.87       25.61      1.23 o 
   5   5   3        1.55        1.54      0.73 o 
   6   5   3       31.55       30.00      1.52 o 
   7   5   3        0.10       -0.29      0.87 o 
   8   5   3        4.59        5.45      1.24 o 
   9   5   3        1.74        1.82      1.15 o 
  10   5   3        1.94        3.87      1.86 o 
 -11   6   3       70.16       69.59      3.73 o 
 -10   6   3       14.56       20.34      1.34 o 
  -9   6   3       12.74       12.43      2.77 o 
  -8   6   3        3.28        3.26      1.00 o 
  -7   6   3       94.02       96.45      3.04 o 
  -6   6   3       79.65       76.20      2.54 o 
  -5   6   3       58.47       54.04      1.56 o 
  -4   6   3      103.94      101.92      2.31 o 
  -3   6   3       44.33       34.67      1.19 o 
  -2   6   3       71.41       65.69      1.71 o 
  -1   6   3       80.85       85.78      2.61 o 
   0   6   3       48.73       46.12      1.66 o 
   1   6   3       33.96       33.24      2.91 o 
   2   6   3       88.47       95.86      2.72 o 
   3   6   3        3.90        3.38      0.85 o 
   4   6   3       63.18       68.61      1.93 o 
   5   6   3        0.09       -0.23      1.07 o 
   6   6   3      191.33      190.05      4.83 o 
   7   6   3       31.66       31.45      2.02 o 
   8   6   3        0.28        1.43      1.15 o 
   9   6   3        1.78        1.83      1.29 o 
 -10   7   3        5.57        5.97      1.52 o 
  -9   7   3      130.89      151.95      4.42 o 
  -8   7   3       16.02       17.36      1.61 o 
  -7   7   3      177.58      173.39      4.69 o 
  -6   7   3      126.72      129.54      3.78 o 
  -5   7   3      135.94      130.71      3.75 o 
  -4   7   3      788.21      775.44     16.40 o 
  -3   7   3        3.50        1.46      0.88 o 
  -2   7   3       16.97       14.94      1.33 o 
  -1   7   3        1.92        0.73      0.60 o 
   0   7   3       35.55       35.01      1.55 o 
   1   7   3      125.17      110.12      3.09 o 
   2   7   3       83.80       88.01      2.68 o 
   3   7   3        6.57        7.67      1.53 o 
   4   7   3      151.18      146.45      3.96 o 
   5   7   3       43.22       46.42      2.02 o 
   6   7   3        1.87        1.56      1.50 o 
   7   7   3       43.73       37.55      2.77 o 
  -8   8   3       43.51       45.42      2.36 o 
  -7   8   3      315.60      333.77     11.35 o 
  -6   8   3        0.95       -0.34      1.11 o 
  -5   8   3        0.69        0.21      1.08 o 
  -4   8   3        9.83        8.81      1.33 o 
  -3   8   3        9.28       11.20      2.44 o 
  -2   8   3       32.58       30.31      2.81 o 
  -1   8   3      118.81      112.05      6.49 o 
   0   8   3       58.05       55.91      2.23 o 
   1   8   3       70.87       65.74      3.37 o 
   2   8   3       57.98       49.64      2.95 o 
   3   8   3        9.36        6.58      1.56 o 
   4   8   3       18.35       25.08      3.33 o 
   5   8   3       67.42       63.99      2.52 o 
   6   8   3       85.47      100.25      3.35 o 
  -6   9   3       72.77       84.10      3.18 o 
  -5   9   3        0.00       -0.01      1.30 o 
  -4   9   3       16.94       22.20      1.94 o 
  -3   9   3       72.26       73.95      2.84 o 
  -2   9   3       17.80       19.00      1.75 o 
  -1   9   3        0.44        0.88      1.16 o 
   0   9   3       11.56       12.59      1.47 o 
   1   9   3      148.91      163.04      4.62 o 
   2   9   3      137.10      157.31      6.30 o 
   3   9   3       34.04       41.57      2.89 o 
 -14   0   4        5.99        0.66      1.74 o 
 -13   0   4        2.30        2.11      1.48 o 
 -12   0   4        1.33       -1.20      1.20 o 
 -11   0   4      862.45      842.52     24.52 o 
 -10   0   4       19.68       17.14      1.60 o 
  -9   0   4      434.97      489.91     14.60 o 
  -8   0   4        0.18       -0.04      0.76 o 
  -7   0   4       34.73       47.36      2.17 o 
  -6   0   4       30.72       29.31      1.54 o 
  -5   0   4     2390.94     2710.43     74.24 o 
  -4   0   4      135.59      130.56      4.21 o 
  -3   0   4      471.39      447.65      8.92 o 
  -2   0   4     4489.99     4446.19     85.80 o 
  -1   0   4       12.89       15.76      0.71 o 
   0   0   4       54.58       49.03      2.77 o 
   1   0   4     1287.71     1108.93    153.52 o 
   2   0   4     4447.73     4532.88     87.46 o 
   3   0   4       87.46      102.55      3.65 o 
   4   0   4      677.33      654.82     18.81 o 
   5   0   4       92.93       99.79      3.77 o 
   6   0   4       34.39       36.93      2.13 o 
   7   0   4      333.53      323.16     10.33 o 
   8   0   4        3.83        2.61      1.40 o 
   9   0   4      198.75      203.00      7.40 o 
  10   0   4       21.93       25.58      2.43 o 
  11   0   4       56.12       44.97      3.13 o 
 -14   1   4        0.47       -1.13      1.15 o 
 -13   1   4        0.29       -0.65      0.96 o 
 -12   1   4      119.53      115.40      3.43 o 
 -11   1   4       70.40       67.08      2.31 o 
 -10   1   4      294.83      278.43      6.37 o 
  -9   1   4      199.12      202.09      4.77 o 
  -8   1   4      606.51      652.22     13.32 o 
  -7   1   4       23.82       18.05      0.93 o 
  -6   1   4      178.16      188.74      4.23 o 
  -5   1   4       23.18       22.05      0.88 o 
  -4   1   4        5.50        4.53      0.39 o 
  -3   1   4       29.00       31.95      0.81 o 
  -2   1   4      786.64      813.77     13.06 o 
  -1   1   4      773.88      737.87     10.38 o 
   0   1   4      534.74      529.32      8.72 o 
   1   1   4       10.05        8.86      0.39 o 
   2   1   4      667.98      739.77     10.46 o 
   3   1   4       30.43       31.11      0.75 o 
   4   1   4        3.65        1.53      0.46 o 
   5   1   4        9.69        6.75      0.82 o 
   6   1   4        3.00        2.77      0.72 o 
   7   1   4      286.36      274.59      6.37 o 
   8   1   4      415.81      417.90      9.28 o 
   9   1   4      197.97      202.85      5.23 o 
  10   1   4       88.61       88.15      3.94 o 
  11   1   4        5.26        4.71      1.40 o 
 -14   2   4       38.55       42.23      2.14 o 
 -13   2   4       34.87       35.20      1.85 o 
 -12   2   4        5.51        6.31      1.25 o 
 -11   2   4      100.57       96.51      2.94 o 
 -10   2   4       45.68       41.80      1.70 o 
  -9   2   4       21.76       18.70      1.06 o 
  -8   2   4       78.58       78.46      2.25 o 
  -7   2   4      499.04      523.54     10.76 o 
  -6   2   4       31.67       33.18      1.18 o 
  -5   2   4       93.81       87.68      1.85 o 
  -4   2   4     1426.67     1481.27     21.89 o 
  -3   2   4     1010.89     1051.03     14.69 o 
  -2   2   4       11.42        8.45      0.39 o 
  -1   2   4      178.86      175.31      2.70 o 
   0   2   4     1299.93     1417.22     19.70 o 
   1   2   4        0.03       -0.13      0.27 o 
   2   2   4     1002.63     1065.84     14.95 o 
   3   2   4      249.53      264.95      4.03 o 
   4   2   4      759.70      798.37     13.13 o 
   5   2   4       63.25       63.61      1.63 o 
   6   2   4      231.39      237.84      4.51 o 
   7   2   4       17.34       15.64      2.73 o 
   8   2   4        1.79        0.32      0.94 o 
   9   2   4       84.55       80.27      3.07 o 
  10   2   4        2.00        2.72      1.23 o 
  11   2   4        8.32        7.52      1.56 o 
 -14   3   4       75.65       86.28      3.13 o 
 -13   3   4       23.97       24.35      1.58 o 
 -12   3   4       81.66       70.06      2.50 o 
 -11   3   4      143.85      143.01      3.85 o 
 -10   3   4      197.83      182.43      4.51 o 
  -9   3   4       20.62       24.02      1.62 o 
  -8   3   4      339.00      328.61     10.13 o 
  -7   3   4       23.78       22.24      1.11 o 
  -6   3   4      238.96      261.12      4.74 o 
  -5   3   4      149.83      172.18      2.46 o 
  -4   3   4     1027.85     1043.47     13.06 o 
  -3   3   4       12.83        6.48      0.55 o 
  -2   3   4      409.95      422.35      6.09 o 
  -1   3   4      353.50      371.82      5.41 o 
   0   3   4       12.82       13.73      0.59 o 
   1   3   4      246.17      232.34      3.56 o 
   2   3   4      648.29      641.69      9.19 o 
   3   3   4      420.32      418.63      7.12 o 
   4   3   4      250.40      240.66      4.40 o 
   5   3   4      168.69      163.81      4.08 o 
   6   3   4      196.63      191.14      3.81 o 
   7   3   4        2.08        2.15      0.74 o 
   8   3   4       32.52       30.01      2.37 o 
   9   3   4        7.02        4.67      1.76 o 
  10   3   4        2.88        3.15      1.92 o 
 -13   4   4       16.39       19.17      2.61 o 
 -12   4   4       91.48       99.89      4.57 o 
 -11   4   4       17.66       18.08      1.86 o 
 -10   4   4      223.00      217.76      7.52 o 
  -9   4   4        2.06        2.48      0.80 o 
  -8   4   4        5.84        3.92      0.83 o 
  -7   4   4      255.80      257.83      3.65 o 
  -6   4   4       39.95       43.66      0.95 o 
  -5   4   4       31.69       28.85      0.85 o 
  -4   4   4      117.31      133.37      1.98 o 
  -3   4   4        6.05        5.63      0.47 o 
  -2   4   4      122.82      138.15      2.01 o 
  -1   4   4       47.87       38.93      0.79 o 
   0   4   4      182.55      187.05      2.63 o 
   1   4   4        6.84        7.97      0.54 o 
   2   4   4       87.43       89.09      2.42 o 
   3   4   4       47.42       51.49      2.85 o 
   4   4   4      123.59      132.31      3.44 o 
   5   4   4        8.70        6.15      0.93 o 
   6   4   4        2.36        2.70      0.92 o 
   7   4   4        0.42        0.20      0.86 o 
   8   4   4      106.72      104.94      3.31 o 
   9   4   4       31.59       29.87      2.69 o 
  10   4   4       13.03        9.48      2.29 o 
 -12   5   4      133.75      130.74      5.49 o 
 -11   5   4       25.23       25.76      2.13 o 
 -10   5   4        1.28        0.00      1.22 o 
  -9   5   4        3.30        1.99      1.18 o 
  -8   5   4       71.03       72.01      1.95 o 
  -7   5   4        5.83        4.00      0.72 o 
  -6   5   4     1739.74     1734.10     28.23 o 
  -5   5   4       32.97       37.30      1.18 o 
  -4   5   4      122.87      124.78      2.58 o 
  -3   5   4      101.18      113.57      2.02 o 
  -2   5   4        5.51        6.03      1.11 o 
  -1   5   4      240.00      227.16      3.60 o 
   0   5   4        3.34        1.32      0.42 o 
   1   5   4     1121.09     1076.28     15.25 o 
   2   5   4      180.03      145.14     17.39 o 
   3   5   4      233.71      220.90      5.14 o 
   4   5   4        5.06        2.58      1.84 o 
   5   5   4       59.88       59.21      3.01 o 
   6   5   4       29.68       29.85      2.02 o 
   7   5   4       67.37       76.15      2.68 o 
   8   5   4        0.00       -1.07      1.07 o 
   9   5   4        2.60        2.91      1.38 o 
 -11   6   4        1.54        2.73      1.30 o 
 -10   6   4        3.83        4.73      1.62 o 
  -9   6   4       60.11       54.24      2.31 o 
  -8   6   4       35.06       36.36      2.22 o 
  -7   6   4      291.88      276.97      6.63 o 
  -6   6   4        9.81        9.24      1.26 o 
  -5   6   4       60.56       57.55      2.11 o 
  -4   6   4        4.62        3.34      0.85 o 
  -3   6   4      385.52      387.12      8.61 o 
  -2   6   4        0.14       -0.06      0.71 o 
  -1   6   4      457.09      463.40     16.41 o 
   0   6   4      195.52      184.25      3.65 o 
   1   6   4      136.82      134.17      2.87 o 
   2   6   4      198.94      201.66      5.00 o 
   3   6   4      113.68      102.80      2.39 o 
   4   6   4        5.31        5.35      1.42 o 
   5   6   4       74.73       75.51      2.57 o 
   6   6   4       22.22       25.94      1.58 o 
   7   6   4        0.96       -1.07      1.07 o 
   8   6   4       19.83       23.63      2.00 o 
 -10   7   4        1.94        1.82      1.37 o 
  -9   7   4       17.36       18.22      3.53 o 
  -8   7   4        0.98        0.55      1.40 o 
  -7   7   4        7.11        8.15      1.22 o 
  -6   7   4        3.49        0.89      0.90 o 
  -5   7   4       28.98       25.49      1.56 o 
  -4   7   4      416.29      404.72      9.18 o 
  -3   7   4      120.34      105.21      3.21 o 
  -2   7   4       78.32       79.48      2.65 o 
  -1   7   4        5.46        4.40      0.97 o 
   0   7   4       85.15       83.35      2.72 o 
   1   7   4       14.08       14.96      1.19 o 
   2   7   4        7.55        6.84      1.46 o 
   3   7   4      159.28      161.24      6.10 o 
   4   7   4       86.68       86.07      4.03 o 
   5   7   4        0.35        0.32      1.15 o 
   6   7   4       44.69       47.80      3.09 o 
   7   7   4        4.16        5.03      2.00 o 
  -8   8   4       16.43       18.07      3.10 o 
  -7   8   4        9.05        5.07      1.38 o 
  -6   8   4       36.43       42.69      2.83 o 
  -5   8   4        2.19        1.24      0.99 o 
  -4   8   4        9.25        9.95      1.36 o 
  -3   8   4      211.19      198.91      5.25 o 
  -2   8   4        2.61        0.70      1.04 o 
  -1   8   4        6.94        7.95      1.23 o 
   0   8   4        0.67       -0.13      0.95 o 
   1   8   4        4.72        4.48      1.09 o 
   2   8   4       30.59       32.31      2.88 o 
   3   8   4       12.58       16.74      2.15 o 
   4   8   4        0.03       -1.46      1.52 o 
   5   8   4       39.77       52.09      3.33 o 
  -6   9   4        2.43        1.32      1.37 o 
  -5   9   4       31.98       34.68      2.12 o 
  -4   9   4       67.66       76.84      4.50 o 
  -3   9   4       14.61       13.48      1.67 o 
  -2   9   4       31.30       32.81      1.88 o 
  -1   9   4       62.23       69.71      2.73 o 
   0   9   4       80.81       79.73      2.95 o 
   1   9   4        2.46        6.52      1.58 o 
   2   9   4        3.85        1.14      1.31 o 
 -14   1   5        4.61        2.79      1.21 o 
 -13   1   5       34.63       32.44      1.97 o 
 -12   1   5       64.28       60.29      2.27 o 
 -11   1   5      196.01      194.99      4.86 o 
 -10   1   5      305.26      295.99      6.73 o 
  -9   1   5       44.49       39.46      1.54 o 
  -8   1   5       76.79       73.49      2.17 o 
  -7   1   5      200.02      199.15      4.55 o 
  -6   1   5      977.67     1006.90     19.99 o 
  -5   1   5      324.50      384.24      6.48 o 
  -4   1   5      268.80      267.70      3.92 o 
  -3   1   5     1526.04     1615.55     29.44 o 
  -2   1   5      240.23      248.55      4.28 o 
  -1   1   5      620.57      680.13     11.05 o 
   0   1   5      452.08      450.94      9.23 o 
   1   1   5      146.84      137.16      2.61 o 
   2   1   5       22.89       20.80      0.77 o 
   3   1   5       26.20       28.54      0.99 o 
   4   1   5        0.83       -0.34      0.48 o 
   5   1   5        2.62        3.93      0.79 o 
   6   1   5      217.80      219.15      5.21 o 
   7   1   5      230.39      227.50      5.53 o 
   8   1   5        2.74        2.71      1.44 o 
   9   1   5        0.10       -0.09      1.14 o 
  10   1   5      112.77      112.78      3.69 o 
 -14   2   5       12.09        9.73      2.06 o 
 -13   2   5        2.32        0.64      1.05 o 
 -12   2   5        2.83        0.85      0.94 o 
 -11   2   5      662.41      654.26     13.74 o 
 -10   2   5        0.79        0.08      0.68 o 
  -9   2   5      167.21      150.15      3.80 o 
  -8   2   5       86.37       83.52      2.38 o 
  -7   2   5      127.30      120.15      3.03 o 
  -6   2   5      192.01      206.69      7.42 o 
  -5   2   5       42.67       48.33      1.49 o 
  -4   2   5        7.85        5.39      0.52 o 
  -3   2   5      267.92      288.74      5.03 o 
  -2   2   5       24.03       19.66      1.16 o 
  -1   2   5      398.74      438.27      6.37 o 
   0   2   5       79.33       77.53      1.43 o 
   1   2   5       71.54       64.60      1.26 o 
   2   2   5      204.10      206.84      3.25 o 
   3   2   5      154.86      151.82      3.24 o 
   4   2   5        3.14        3.52      0.63 o 
   5   2   5      299.89      301.60      5.50 o 
   6   2   5        8.57        9.88      0.89 o 
   7   2   5      154.17      154.64      5.73 o 
   8   2   5       21.65       22.65      1.91 o 
   9   2   5        2.85        0.66      1.19 o 
  10   2   5       40.49       42.03      2.25 o 
 -14   3   5       18.62       18.97      3.15 o 
 -13   3   5       14.75       10.49      2.21 o 
 -12   3   5        9.18       11.49      1.30 o 
 -11   3   5      108.30       94.39      2.89 o 
 -10   3   5      314.89      303.23      6.87 o 
  -9   3   5      312.79      306.79      6.84 o 
  -8   3   5        0.01        0.09      0.59 o 
  -7   3   5       57.70       51.92      1.42 o 
  -6   3   5      120.58      125.37      4.64 o 
  -5   3   5      184.06      161.83      3.12 o 
  -4   3   5        0.12        0.25      0.34 o 
  -3   3   5       41.94       44.71      1.00 o 
  -2   3   5       44.93       35.06      0.71 o 
  -1   3   5      878.45      906.49     12.81 o 
   0   3   5        6.43        3.96      0.43 o 
   1   3   5       38.91       47.07      1.04 o 
   2   3   5      514.86      544.17      7.91 o 
   3   3   5        0.24        0.63      0.38 o 
   4   3   5      572.25      562.22      9.54 o 
   5   3   5       25.42       21.99      1.01 o 
   6   3   5        7.75        6.34      1.33 o 
   7   3   5       96.69       91.94      2.99 o 
   8   3   5        0.05        1.20      1.58 o 
   9   3   5      168.84      175.47      7.02 o 
 -13   4   5        4.94        7.18      2.00 o 
 -12   4   5        5.19        1.38      1.44 o 
 -11   4   5        0.41       -0.38      1.26 o 
 -10   4   5       45.44       48.18      2.81 o 
  -9   4   5      617.63      603.83     12.58 o 
  -8   4   5        0.86       -0.23      0.52 o 
  -7   4   5       28.04       25.11      1.05 o 
  -6   4   5       17.14       14.91      0.68 o 
  -5   4   5      274.36      275.51      4.30 o 
  -4   4   5       16.65       15.60      0.66 o 
  -3   4   5       13.28        8.12      1.00 o 
  -2   4   5       48.83       39.43      0.96 o 
  -1   4   5      432.11      445.90      6.51 o 
   0   4   5       32.59       27.54      0.78 o 
   1   4   5      158.90      160.62      2.68 o 
   2   4   5      247.03      230.27      4.30 o 
   3   4   5      522.10      538.40      9.24 o 
   4   4   5      289.78      280.21      6.41 o 
   5   4   5       59.24       58.66      2.12 o 
   6   4   5       25.93       24.71      1.52 o 
   7   4   5       61.75       55.17      2.26 o 
   8   4   5        0.11        0.89      1.20 o 
   9   4   5       96.96      104.12      4.99 o 
 -12   5   5        0.31        0.06      1.62 o 
 -11   5   5        0.85       -0.36      1.42 o 
 -10   5   5        0.13       -0.25      1.06 o 
  -9   5   5       14.37       10.89      2.35 o 
  -8   5   5      249.06      237.78      4.66 o 
  -7   5   5      186.76      176.88      3.62 o 
  -6   5   5      478.62      479.10      8.38 o 
  -5   5   5       14.90        7.97      0.85 o 
  -4   5   5       24.64       20.12      0.90 o 
  -3   5   5        6.65        2.67      0.67 o 
  -2   5   5       94.72       87.74      2.03 o 
  -1   5   5       26.48       20.44      0.88 o 
   0   5   5       88.20       82.90      1.95 o 
   1   5   5      214.35      213.26      4.06 o 
   2   5   5      415.00      411.42      7.27 o 
   3   5   5      273.43      276.39      5.16 o 
   4   5   5       88.40       85.48      2.67 o 
   5   5   5        0.66       -0.10      1.60 o 
   6   5   5        1.98        1.29      0.96 o 
   7   5   5       97.21       96.84      3.23 o 
   8   5   5        2.10        2.21      1.33 o 
 -11   6   5        0.20        1.46      1.92 o 
 -10   6   5       33.31       33.00      1.95 o 
  -9   6   5       22.77       31.92      1.92 o 
  -8   6   5       16.17       12.73      3.02 o 
  -7   6   5       12.74       10.87      1.52 o 
  -6   6   5        0.38       -0.88      0.92 o 
  -5   6   5       28.99       27.18      1.47 o 
  -4   6   5       20.37       22.26      1.37 o 
  -3   6   5      993.67      973.87     20.12 o 
  -2   6   5       10.92       10.66      1.55 o 
  -1   6   5        9.49       10.69      1.11 o 
   0   6   5        3.63        3.03      0.84 o 
   1   6   5        2.12        1.15      0.61 o 
   2   6   5       58.71       54.08      1.64 o 
   3   6   5        0.09       -0.13      0.61 o 
   4   6   5      138.42      138.51      3.78 o 
   5   6   5      132.60      140.99      5.69 o 
   6   6   5       13.64       22.80      1.76 o 
   7   6   5        0.31        0.80      1.26 o 
 -10   7   5        8.04        6.57      1.53 o 
  -9   7   5        1.46        0.56      1.15 o 
  -8   7   5      123.40      119.01      3.72 o 
  -7   7   5      123.14      128.91      3.85 o 
  -6   7   5       65.07       62.22      2.41 o 
  -5   7   5      134.28      131.32      3.82 o 
  -4   7   5       18.01       19.87      1.60 o 
  -3   7   5        0.02        0.51      0.85 o 
  -2   7   5        4.09        3.22      0.94 o 
  -1   7   5       17.85       15.79      2.73 o 
   0   7   5       38.35       33.49      1.64 o 
   1   7   5       11.57       12.72      1.30 o 
   2   7   5       39.07       33.89      1.68 o 
   3   7   5      111.97      104.58      3.23 o 
   4   7   5        0.04        0.02      1.54 o 
   5   7   5       66.52       77.55      3.95 o 
   6   7   5        6.81        6.62      2.07 o 
  -8   8   5        9.91        9.35      1.66 o 
  -7   8   5        0.01       -1.13      1.13 o 
  -6   8   5       27.94       25.25      1.66 o 
  -5   8   5      162.82      185.40      6.78 o 
  -4   8   5       13.37       10.25      1.42 o 
  -3   8   5      109.12      119.34      3.69 o 
  -2   8   5       22.76       20.96      1.54 o 
  -1   8   5        2.47        1.59      1.04 o 
   0   8   5        9.15       10.45      2.98 o 
   1   8   5       20.18       20.75      1.74 o 
   2   8   5      102.80      119.70      3.69 o 
   3   8   5      110.15      134.37      4.01 o 
   4   8   5        5.67        6.54      2.02 o 
  -5   9   5        8.47        8.60      1.58 o 
  -4   9   5       10.37        7.12      1.50 o 
  -3   9   5        0.13       -1.10      1.10 o 
  -2   9   5        6.51        7.24      1.45 o 
  -1   9   5       27.52       28.90      2.04 o 
   0   9   5       56.87       57.41      2.53 o 
   1   9   5      125.12      143.98      4.35 o 
 -14   0   6       13.34        8.20      1.92 o 
 -13   0   6       50.90       60.63      3.31 o 
 -12   0   6        1.22        0.34      1.22 o 
 -11   0   6        1.47        0.04      1.02 o 
 -10   0   6       12.08       13.01      1.66 o 
  -9   0   6       96.23       87.94      3.67 o 
  -8   0   6      780.30      800.28     22.96 o 
  -7   0   6      718.61      779.67     22.30 o 
  -6   0   6       58.48       43.47      2.07 o 
  -5   0   6       97.44      118.64      2.76 o 
  -4   0   6      303.47      309.34      9.47 o 
  -3   0   6      374.11      412.52      8.35 o 
  -2   0   6       21.24       16.09      0.71 o 
  -1   0   6     1968.52     2052.49     39.90 o 
   0   0   6     1414.97     1441.73     33.97 o 
   1   0   6       63.16       66.38      4.18 o 
   2   0   6       54.39       39.52      2.05 o 
   3   0   6      109.57      124.01      4.51 o 
   4   0   6       82.15       81.86      3.47 o 
   5   0   6      119.63      110.49      4.39 o 
   6   0   6       19.56       20.65      1.80 o 
   7   0   6       81.49       80.44      3.79 o 
   8   0   6      177.70      185.18      7.06 o 
   9   0   6      275.14      293.27     10.27 o 
 -14   1   6       78.36       82.33      2.97 o 
 -13   1   6        6.01        6.54      1.19 o 
 -12   1   6       40.94       41.30      1.84 o 
 -11   1   6        3.05        1.15      0.85 o 
 -10   1   6      159.54      157.58      4.06 o 
  -9   1   6        1.37        0.51      0.74 o 
  -8   1   6      418.78      440.15      9.34 o 
  -7   1   6        9.88       11.44      0.85 o 
  -6   1   6        2.73        5.21      0.53 o 
  -5   1   6      279.57      276.73      4.82 o 
  -4   1   6     1460.62     1600.47     25.52 o 
  -3   1   6      181.21      191.63      3.46 o 
  -2   1   6     1004.28     1014.92     19.23 o 
  -1   1   6      212.21      187.71      3.42 o 
   0   1   6        5.19        4.84      0.73 o 
   1   1   6      107.81      108.98      2.78 o 
   2   1   6      171.67      182.62      3.48 o 
   3   1   6      332.01      329.73      5.84 o 
   4   1   6       73.15       74.58      1.88 o 
   5   1   6        1.06        0.05      0.73 o 
   6   1   6       25.32       24.74      1.37 o 
   7   1   6        4.77        6.25      1.13 o 
   8   1   6      144.74      138.83      4.05 o 
   9   1   6        0.00       -0.12      1.31 o 
 -14   2   6       50.05       46.57      2.19 o 
 -13   2   6       35.98       39.18      2.07 o 
 -12   2   6        4.61        5.88      1.12 o 
 -11   2   6      429.60      390.30     10.66 o 
 -10   2   6      512.76      489.13     10.48 o 
  -9   2   6      279.31      254.01      5.85 o 
  -8   2   6      559.27      534.76     11.16 o 
  -7   2   6        1.30        2.58      0.69 o 
  -6   2   6      110.25      104.50      2.66 o 
  -5   2   6      122.37      126.18      2.50 o 
  -4   2   6        1.47        0.30      0.35 o 
  -3   2   6      610.53      612.81      8.83 o 
  -2   2   6      147.37      137.97      2.71 o 
  -1   2   6      183.90      183.80      7.06 o 
   0   2   6       59.24       63.68      1.30 o 
   1   2   6      149.90      157.63      2.61 o 
   2   2   6      242.31      244.78      4.48 o 
   3   2   6      100.59      118.17      2.54 o 
   4   2   6       69.36       66.37      1.77 o 
   5   2   6        7.13        4.90      1.18 o 
   6   2   6       51.32       49.14      1.91 o 
   7   2   6       81.96       78.60      2.71 o 
   8   2   6       94.30       93.17      3.74 o 
   9   2   6       37.17       36.79      2.11 o 
 -14   3   6        0.01        0.75      1.26 o 
 -13   3   6       48.47       52.23      2.23 o 
 -12   3   6        0.76       -0.05      0.98 o 
 -11   3   6      137.19      134.38      3.72 o 
 -10   3   6      168.82      158.24      4.10 o 
  -9   3   6       22.27       20.02      1.21 o 
  -8   3   6       32.98       35.07      1.20 o 
  -7   3   6       91.45      100.40      3.04 o 
  -6   3   6      130.48      130.45      2.34 o 
  -5   3   6       51.85       47.12      1.14 o 
  -4   3   6       65.15       63.29      1.75 o 
  -3   3   6      577.16      644.17      9.31 o 
  -2   3   6       54.61       47.67      1.09 o 
  -1   3   6        1.04        0.06      0.35 o 
   0   3   6       66.40       61.50      1.29 o 
   1   3   6       10.92       13.07      0.61 o 
   2   3   6        1.74        1.83      0.80 o 
   3   3   6       67.95       69.35      1.81 o 
   4   3   6        7.92        6.42      0.77 o 
   5   3   6       68.77       66.42      1.84 o 
   6   3   6       37.88       30.76      1.62 o 
   7   3   6       68.20       69.49      2.59 o 
   8   3   6       22.20       22.17      2.79 o 
   9   3   6        0.81        0.32      1.88 o 
 -13   4   6       18.05       24.80      2.73 o 
 -12   4   6        2.02        1.36      1.54 o 
 -11   4   6       34.71       22.88      2.13 o 
 -10   4   6       15.88       15.61      1.46 o 
  -9   4   6        0.02        0.82      1.28 o 
  -8   4   6       95.10       90.70      2.93 o 
  -7   4   6      107.46      110.09      3.95 o 
  -6   4   6      557.82      529.34     10.56 o 
  -5   4   6     1060.25      998.71     39.44 o 
  -4   4   6      227.23      241.80      4.47 o 
  -3   4   6       19.44       20.10      0.87 o 
  -2   4   6       20.05       19.02      0.72 o 
  -1   4   6        6.01        5.18      0.76 o 
   0   4   6       40.64       34.84      0.95 o 
   1   4   6      137.91      136.10      2.83 o 
   2   4   6      349.06      352.91      6.31 o 
   3   4   6      738.31      731.80     15.11 o 
   4   4   6      392.13      380.25      8.46 o 
   5   4   6        8.13        7.94      1.14 o 
   6   4   6      217.06      219.14      7.22 o 
   7   4   6       35.67       25.57      1.69 o 
   8   4   6        7.29       12.10      1.59 o 
 -12   5   6        6.15        6.49      2.87 o 
 -11   5   6       16.27       15.85      1.61 o 
 -10   5   6        0.35       -0.99      0.99 o 
  -9   5   6       36.22       35.03      1.55 o 
  -8   5   6      291.55      276.98      5.31 o 
  -7   5   6        1.71        1.81      0.69 o 
  -6   5   6        1.15        0.84      0.59 o 
  -5   5   6        0.59        0.86      0.62 o 
  -4   5   6      114.40      109.53      2.45 o 
  -3   5   6       44.91       44.70      1.37 o 
  -2   5   6       53.53       51.90      1.48 o 
  -1   5   6       36.85       33.77      2.88 o 
   0   5   6       67.11       61.87      1.67 o 
   1   5   6      112.60      107.54      2.86 o 
   2   5   6      357.96      343.03      6.25 o 
   3   5   6       29.08       32.11      1.71 o 
   4   5   6       42.92       38.84      1.81 o 
   5   5   6       70.39       67.37      2.50 o 
   6   5   6       24.88       21.36      1.63 o 
   7   5   6        0.16        0.92      1.58 o 
 -11   6   6       62.82       57.94      3.59 o 
 -10   6   6        8.44        8.46      1.98 o 
  -9   6   6       24.73       22.39      1.55 o 
  -8   6   6       12.16       13.27      1.47 o 
  -7   6   6       51.09       48.47      3.24 o 
  -6   6   6       48.25       47.98      2.03 o 
  -5   6   6      356.83      343.22      8.45 o 
  -4   6   6       17.19       18.78      1.28 o 
  -3   6   6      173.71      162.88      4.29 o 
  -2   6   6       10.49       15.13      2.15 o 
  -1   6   6       46.45       46.79      2.53 o 
   0   6   6       12.67       11.05      1.82 o 
   1   6   6      101.82       98.35      2.38 o 
   2   6   6       36.03       33.70      1.30 o 
   3   6   6       62.09       60.81      2.33 o 
   4   6   6       55.93       58.51      2.31 o 
   5   6   6       14.15       12.30      1.45 o 
   6   6   6       16.14       17.43      2.00 o 
 -10   7   6        4.19        2.57      1.46 o 
  -9   7   6        4.96        5.48      1.42 o 
  -8   7   6       33.66       33.48      2.77 o 
  -7   7   6        1.16        1.13      2.08 o 
  -6   7   6      356.88      372.90      8.74 o 
  -5   7   6       56.47       54.08      2.25 o 
  -4   7   6       11.41       16.58      1.50 o 
  -3   7   6        0.05        1.11      1.08 o 
  -2   7   6      309.29      294.09      7.02 o 
  -1   7   6       47.03       43.57      1.93 o 
   0   7   6       71.08       66.30      2.41 o 
   1   7   6        9.32        9.19      1.21 o 
   2   7   6       53.03       59.09      2.31 o 
   3   7   6        4.11        1.86      1.46 o 
   4   7   6        1.54       -0.48      1.40 o 
   5   7   6       27.22       25.36      2.57 o 
  -8   8   6        6.32        6.18      1.49 o 
  -7   8   6        0.00       -1.23      1.23 o 
  -6   8   6       26.99       24.49      1.78 o 
  -5   8   6        9.07        8.71      1.45 o 
  -4   8   6        1.59        0.70      1.09 o 
  -3   8   6       44.85       46.51      2.19 o 
  -2   8   6       29.16       25.42      2.49 o 
  -1   8   6       22.86       22.03      1.52 o 
   0   8   6       34.27       34.07      1.85 o 
   1   8   6        7.06        6.23      1.41 o 
   2   8   6       32.30       42.90      2.34 o 
   3   8   6        5.29        3.63      1.98 o 
  -3   9   6        0.89        1.74      1.86 o 
 -14   1   7        9.73       11.75      1.52 o 
 -13   1   7       50.85       55.50      2.29 o 
 -12   1   7       14.73       16.84      1.37 o 
 -11   1   7      158.29      145.03      3.95 o 
 -10   1   7      453.78      422.19      9.23 o 
  -9   1   7      144.22      123.25      3.34 o 
  -8   1   7      104.50      109.95      2.40 o 
  -7   1   7       29.24       26.05      0.99 o 
  -6   1   7       44.70       43.79      1.23 o 
  -5   1   7       12.82       12.36      0.66 o 
  -4   1   7       63.12       75.49      1.68 o 
  -3   1   7       67.79       66.39      1.54 o 
  -2   1   7       12.71        8.06      1.38 o 
  -1   1   7        0.10        0.80      0.51 o 
   0   1   7      258.40      290.74      5.17 o 
   1   1   7       15.82       17.07      1.01 o 
   2   1   7       44.71       39.40      1.26 o 
   3   1   7      264.96      259.88      4.85 o 
   4   1   7       19.94       20.97      1.23 o 
   5   1   7        0.53        0.79      0.84 o 
   6   1   7        9.91       12.18      1.28 o 
   7   1   7       86.83       91.50      3.02 o 
   8   1   7       18.70       19.56      1.90 o 
 -14   2   7       10.68        7.09      1.45 o 
 -13   2   7        0.04       -0.60      1.06 o 
 -12   2   7        1.17        1.59      1.52 o 
 -11   2   7       19.99       20.79      1.37 o 
 -10   2   7      693.57      684.72     14.29 o 
  -9   2   7       33.15       30.50      1.19 o 
  -8   2   7      242.06      222.58      4.22 o 
  -7   2   7      162.85      161.89      3.20 o 
  -6   2   7        0.01       -0.07      0.46 o 
  -5   2   7       53.55       50.13      1.33 o 
  -4   2   7      335.19      361.44      6.25 o 
  -3   2   7      269.83      254.32      4.59 o 
  -2   2   7     1250.14     1309.86     21.09 o 
  -1   2   7       17.78       16.12      0.94 o 
   0   2   7       11.58       12.19      0.74 o 
   1   2   7       11.77        9.71      0.75 o 
   2   2   7       17.98       19.61      0.92 o 
   3   2   7      286.79      277.06      5.13 o 
   4   2   7       24.54       20.91      1.04 o 
   5   2   7      157.31      155.85      3.37 o 
   6   2   7       24.15       23.71      1.46 o 
   7   2   7       36.13       33.24      2.59 o 
   8   2   7      100.86      102.04      3.49 o 
 -14   3   7        1.24        1.52      1.84 o 
 -13   3   7       69.34       77.60      2.84 o 
 -12   3   7        0.67        0.69      0.97 o 
 -11   3   7        0.03       -0.89      0.89 o 
 -10   3   7       25.42       21.73      1.14 o 
  -9   3   7       87.22       78.30      2.52 o 
  -8   3   7      473.32      463.42      8.04 o 
  -7   3   7      124.67      123.74      4.22 o 
  -6   3   7       18.75       18.32      1.69 o 
  -5   3   7       74.31       76.49      4.04 o 
  -4   3   7        3.93        3.54      0.94 o 
  -3   3   7      161.69      172.67      2.97 o 
  -2   3   7       65.38       71.75      1.50 o 
  -1   3   7        4.89        4.38      0.59 o 
   0   3   7      267.50      252.76      4.01 o 
   1   3   7        4.25        3.33      0.63 o 
   2   3   7       65.91       64.65      1.71 o 
   3   3   7      160.83      153.78      3.22 o 
   4   3   7       44.03       44.99      1.52 o 
   5   3   7        1.97        0.43      0.92 o 
   6   3   7       70.66       72.36      2.67 o 
   7   3   7       58.95       55.04      3.41 o 
   8   3   7        0.56        0.16      1.72 o 
 -13   4   7       57.56       56.84      2.51 o 
 -12   4   7        1.31       -0.07      0.93 o 
 -11   4   7        7.41        7.66      1.66 o 
 -10   4   7        1.57        0.59      0.78 o 
  -9   4   7      112.14      112.26      2.60 o 
  -8   4   7      329.39      333.00      6.05 o 
  -7   4   7      113.79      102.93      2.09 o 
  -6   4   7      201.11      177.34      3.08 o 
  -5   4   7       71.50       72.62      1.57 o 
  -4   4   7       82.71       65.49      1.46 o 
  -3   4   7        0.64        0.67      0.46 o 
  -2   4   7        0.00       -0.24      0.52 o 
  -1   4   7      161.53      156.62      2.72 o 
   0   4   7      116.18      108.86      2.43 o 
   1   4   7       64.24       56.35      1.59 o 
   2   4   7       78.15       76.83      2.45 o 
   3   4   7        5.57        4.31      1.04 o 
   4   4   7        4.59        3.24      1.07 o 
   5   4   7       43.97       40.72      2.04 o 
   6   4   7        0.19        0.48      1.14 o 
   7   4   7       48.83       50.02      3.35 o 
 -12   5   7        4.50        6.01      1.44 o 
 -11   5   7        2.75        2.17      1.20 o 
 -10   5   7       18.23       18.59      1.58 o 
  -9   5   7       16.12       12.79      4.20 o 
  -8   5   7       64.98       59.74      1.83 o 
  -7   5   7      357.00      328.85      6.71 o 
  -6   5   7        0.11       -0.07      0.66 o 
  -5   5   7      160.63      157.84      3.32 o 
  -4   5   7      204.55      196.06      3.91 o 
  -3   5   7       15.30       14.75      1.30 o 
  -2   5   7      244.39      232.90      8.38 o 
  -1   5   7        1.07        1.24      0.60 o 
   0   5   7       22.85       22.67      1.03 o 
   1   5   7       70.70       69.26      1.88 o 
   2   5   7       87.15       83.45      2.65 o 
   3   5   7      172.38      168.38      5.74 o 
   4   5   7      117.67      118.17      3.55 o 
   5   5   7       44.37       32.57      1.85 o 
   6   5   7       42.72       42.53      2.18 o 
 -11   6   7        0.00        0.82      1.92 o 
 -10   6   7        3.73        6.40      1.90 o 
  -9   6   7        0.02        0.82      1.06 o 
  -8   6   7       33.97       33.25      1.84 o 
  -7   6   7        1.66        0.46      0.95 o 
  -6   6   7        0.07        0.56      0.95 o 
  -5   6   7      271.66      268.72      6.48 o 
  -4   6   7       33.80       26.90      1.50 o 
  -3   6   7       61.51       63.10      2.29 o 
  -2   6   7        0.53       -0.79      0.79 o 
  -1   6   7        5.99        6.50      0.87 o 
   0   6   7      138.53      132.97      3.71 o 
   1   6   7        0.05       -0.66      0.72 o 
   2   6   7       11.13        6.37      1.19 o 
   3   6   7       77.84       79.93      3.01 o 
   4   6   7      232.90      223.45      5.71 o 
   5   6   7       35.93       28.78      1.88 o 
  -9   7   7       18.04       17.01      1.84 o 
  -8   7   7        1.17       -0.83      1.50 o 
  -7   7   7       19.12       22.31      1.88 o 
  -6   7   7       75.34       77.20      2.84 o 
  -5   7   7       22.06       21.60      1.64 o 
  -4   7   7        4.74        5.52      1.96 o 
  -3   7   7       13.01       12.76      1.40 o 
  -2   7   7      173.29      190.30      6.75 o 
  -1   7   7        7.73        6.80      1.21 o 
   0   7   7        1.94        2.40      1.06 o 
   1   7   7       21.99       22.57      2.37 o 
   2   7   7        2.75        1.24      1.66 o 
   3   7   7       39.39       40.08      2.93 o 
  -7   8   7        3.03        2.89      1.34 o 
  -6   8   7       85.34       88.93      3.20 o 
  -5   8   7      142.39      156.22      4.58 o 
  -4   8   7       65.76       71.57      2.78 o 
  -3   8   7       34.42       32.19      1.87 o 
  -2   8   7       24.76       24.93      1.69 o 
  -1   8   7        0.88        0.73      1.32 o 
   0   8   7        7.34        6.21      1.72 o 
   1   8   7        6.51        6.69      1.41 o 
 -14   0   8        0.93        0.84      1.72 o 
 -13   0   8       33.62       31.26      2.49 o 
 -12   0   8      137.10      143.90      5.75 o 
 -11   0   8      103.10      104.12      4.49 o 
 -10   0   8      114.70      111.52      4.57 o 
  -9   0   8      144.40      138.96      5.25 o 
  -8   0   8       65.02       51.61      2.63 o 
  -7   0   8     1101.84     1099.14     31.16 o 
  -6   0   8       52.39       44.95      2.39 o 
  -5   0   8      193.88      205.07      6.80 o 
  -4   0   8      559.08      584.51     17.14 o 
  -3   0   8      522.53      526.76     15.52 o 
  -2   0   8       17.02       18.08      1.44 o 
  -1   0   8      947.00      991.29     44.97 o 
   0   0   8       11.27        5.50      1.27 o 
   1   0   8       42.83       34.02      2.05 o 
   2   0   8      160.82      157.91      5.75 o 
   3   0   8       72.72       77.07      3.49 o 
   4   0   8       65.10       63.40      3.21 o 
   5   0   8       83.15       89.36      4.13 o 
   6   0   8       45.44       46.82      2.93 o 
   7   0   8       17.21       17.86      2.43 o 
 -14   1   8        1.37        0.46      1.46 o 
 -13   1   8        0.50       -1.02      1.58 o 
 -12   1   8        3.30        3.23      1.02 o 
 -11   1   8       17.84       21.37      1.64 o 
 -10   1   8       17.58       13.27      1.33 o 
  -9   1   8      131.04      120.43      3.36 o 
  -8   1   8       46.67       40.61      1.69 o 
  -7   1   8      909.42      901.55     18.28 o 
  -6   1   8       53.79       55.72      1.89 o 
  -5   1   8       44.63       44.63      1.64 o 
  -4   1   8       45.32       43.48      1.76 o 
  -3   1   8      203.86      207.64      3.85 o 
  -2   1   8        0.00        0.31      0.47 o 
  -1   1   8        3.72        1.29      0.52 o 
   0   1   8      221.57      219.07      4.13 o 
   1   1   8       87.11       90.67      2.67 o 
   2   1   8       25.80       23.14      1.55 o 
   3   1   8        0.91        0.38      0.65 o 
   4   1   8       19.29       22.33      1.88 o 
   5   1   8        0.53       -0.01      0.97 o 
   6   1   8       57.79       51.18      2.17 o 
   7   1   8        1.83        2.25      1.28 o 
 -14   2   8       27.90       28.34      1.88 o 
 -13   2   8        4.55        2.49      1.19 o 
 -12   2   8       39.83       51.97      2.19 o 
 -11   2   8       20.29       19.97      1.48 o 
 -10   2   8      293.35      266.01      6.31 o 
  -9   2   8        0.10        1.57      0.93 o 
  -8   2   8       13.74       10.19      0.88 o 
  -7   2   8      133.90      122.56      2.62 o 
  -6   2   8        0.83        0.74      0.51 o 
  -5   2   8        4.08        1.19      0.51 o 
  -4   2   8        0.57        0.08      0.48 o 
  -3   2   8     1092.30     1130.47     18.36 o 
  -2   2   8      199.49      209.47      3.94 o 
  -1   2   8      144.86      141.75      2.89 o 
   0   2   8        1.32        0.67      0.54 o 
   1   2   8       12.59       13.94      0.96 o 
   2   2   8       80.84       80.31      2.03 o 
   3   2   8        0.97        0.60      0.95 o 
   4   2   8        0.00       -0.43      0.69 o 
   5   2   8        3.37        4.04      1.06 o 
   6   2   8        1.33        2.20      1.14 o 
   7   2   8       19.13       23.45      1.76 o 
 -13   3   8      233.19      247.19      6.24 o 
 -12   3   8       30.71       29.37      2.09 o 
 -11   3   8        3.50        1.64      0.86 o 
 -10   3   8       93.82       95.76      2.97 o 
  -9   3   8      356.83      351.78      7.87 o 
  -8   3   8        0.27       -0.60      0.60 o 
  -7   3   8        0.34       -0.02      0.57 o 
  -6   3   8        1.81        0.94      0.56 o 
  -5   3   8      212.86      188.84     10.28 o 
  -4   3   8        5.82        5.50      0.84 o 
  -3   3   8        2.97        0.90      0.47 o 
  -2   3   8      159.74      169.69      2.93 o 
  -1   3   8       53.91       54.27      1.33 o 
   0   3   8       53.07       51.73      1.49 o 
   1   3   8        3.94        3.43      1.15 o 
   2   3   8       37.27       36.05      1.29 o 
   3   3   8       28.68       28.87      1.31 o 
   4   3   8       37.15       32.20      1.73 o 
   5   3   8      244.30      239.52      6.02 o 
   6   3   8        2.09        1.07      1.17 o 
   7   3   8        7.06        8.74      2.25 o 
 -13   4   8       10.17       19.44      2.05 o 
 -12   4   8        6.46        4.45      1.19 o 
 -11   4   8       10.18       10.56      1.14 o 
 -10   4   8        6.45        6.99      1.20 o 
  -9   4   8       90.04       96.06      3.08 o 
  -8   4   8       14.79       14.64      1.20 o 
  -7   4   8      563.77      581.54      9.95 o 
  -6   4   8       71.32       71.44      1.64 o 
  -5   4   8      264.46      247.25      4.07 o 
  -4   4   8       12.19       13.77      1.88 o 
  -3   4   8      185.76      181.54      3.13 o 
  -2   4   8       37.83       36.15      1.08 o 
  -1   4   8        5.53        6.11      1.32 o 
   0   4   8       18.33       16.68      1.16 o 
   1   4   8       21.02       17.93      1.23 o 
   2   4   8      260.78      269.44      6.36 o 
   3   4   8      193.87      191.27      4.93 o 
   4   4   8      155.79      160.73      4.45 o 
   5   4   8       94.14       93.83      3.19 o 
   6   4   8        2.26        1.62      3.01 o 
 -12   5   8       13.96       20.21      1.96 o 
 -11   5   8        0.22        0.00      1.99 o 
 -10   5   8       47.04       44.07      2.03 o 
  -9   5   8        2.64        5.04      1.21 o 
  -8   5   8       67.34       61.39      2.19 o 
  -7   5   8        7.71        4.04      1.62 o 
  -6   5   8       18.54       19.54      1.38 o 
  -5   5   8       35.55       36.52      1.73 o 
  -4   5   8      479.89      450.56      8.03 o 
  -3   5   8       79.93       86.28      2.24 o 
  -2   5   8        4.71        4.41      0.96 o 
  -1   5   8        4.96        4.08      1.20 o 
   0   5   8        2.52        1.31      0.70 o 
   1   5   8       68.07       62.94      2.26 o 
   2   5   8        1.32        0.83      1.02 o 
   3   5   8       46.18       56.16      2.49 o 
   4   5   8       33.35       29.51      1.81 o 
   5   5   8       20.46       16.23      1.77 o 
 -11   6   8       11.29       12.51      2.55 o 
 -10   6   8       36.54       38.94      2.91 o 
  -9   6   8        2.85        1.82      1.66 o 
  -8   6   8       29.94       26.87      1.77 o 
  -7   6   8       10.81       10.56      1.91 o 
  -6   6   8      105.54      115.31      3.51 o 
  -5   6   8       36.66       40.17      1.90 o 
  -4   6   8       28.42       23.45      1.46 o 
  -3   6   8       22.79       22.10      1.65 o 
  -2   6   8       59.70       56.51      2.19 o 
  -1   6   8       62.83       57.23      1.77 o 
   0   6   8        0.05       -0.66      0.76 o 
   1   6   8        1.81        1.06      1.56 o 
   2   6   8        0.20       -1.09      1.11 o 
   3   6   8      160.99      166.28      4.63 o 
   4   6   8       28.61       27.06      1.89 o 
  -9   7   8       29.86       29.71      2.01 o 
  -8   7   8        3.65        2.68      1.35 o 
  -7   7   8        9.73        8.92      1.65 o 
  -6   7   8       46.26       46.02      2.16 o 
  -5   7   8       10.68       12.66      3.00 o 
  -4   7   8        0.41       -0.98      1.04 o 
  -3   7   8        0.01        0.27      1.10 o 
  -2   7   8       97.97       99.05      3.22 o 
  -1   7   8        3.26        2.86      1.09 o 
   0   7   8       35.89       34.04      2.51 o 
   1   7   8        3.45        2.11      1.72 o 
   2   7   8        9.13        4.99      1.90 o 
  -5   8   8      185.50      197.73      5.48 o 
  -4   8   8        0.54        1.43      1.31 o 
  -3   8   8        0.14        0.13      1.28 o 
  -2   8   8        0.01       -1.80      1.80 o 
 -14   1   9       13.10       12.52      1.69 o 
 -13   1   9       72.08       82.23      2.96 o 
 -12   1   9        5.41        2.81      1.28 o 
 -11   1   9        0.79        1.30      1.28 o 
 -10   1   9        0.06        0.23      0.89 o 
  -9   1   9      488.70      476.62     10.34 o 
  -8   1   9      264.68      240.77      5.72 o 
  -7   1   9        1.42        2.44      0.83 o 
  -6   1   9      319.65      308.68      6.95 o 
  -5   1   9      206.01      210.99      5.04 o 
  -4   1   9       12.56       14.09      1.51 o 
  -3   1   9        8.04        9.16      1.08 o 
  -2   1   9      316.76      312.31      7.03 o 
  -1   1   9      409.57      418.11     10.64 o 
   0   1   9       17.17       15.27      0.92 o 
   1   1   9        0.00       -0.15      0.66 o 
   2   1   9       44.09       42.91      1.85 o 
   3   1   9       20.26       23.07      1.42 o 
   4   1   9      172.10      176.05      4.70 o 
   5   1   9       35.03       34.40      1.84 o 
   6   1   9      120.10      129.02      3.93 o 
 -14   2   9       22.31       22.57      3.00 o 
 -13   2   9       13.83       13.68      2.00 o 
 -12   2   9        5.77        4.90      1.83 o 
 -11   2   9       29.43       35.12      1.82 o 
 -10   2   9       83.68       80.50      2.69 o 
  -9   2   9       34.99       25.82      1.48 o 
  -8   2   9        2.25        1.94      0.87 o 
  -7   2   9       12.39       11.85      2.51 o 
  -6   2   9       57.58       54.38      1.95 o 
  -5   2   9        1.97        0.37      0.70 o 
  -4   2   9      117.39      117.02      3.15 o 
  -3   2   9       82.39       90.12      2.12 o 
  -2   2   9       25.52       25.17      1.02 o 
  -1   2   9       26.32       23.91      1.06 o 
   0   2   9       15.52       15.10      1.27 o 
   1   2   9       32.63       29.56      1.21 o 
   2   2   9        2.07        0.86      0.71 o 
   3   2   9       77.36       78.39      2.15 o 
   4   2   9       57.34       53.04      1.78 o 
   5   2   9        7.52        9.37      1.37 o 
   6   2   9       18.69       22.29      1.94 o 
 -13   3   9        0.12       -1.44      1.44 o 
 -12   3   9       12.86       11.10      1.51 o 
 -11   3   9        1.66       -0.85      1.01 o 
 -10   3   9        8.90        9.49      1.69 o 
  -9   3   9      130.37      128.22      3.61 o 
  -8   3   9        0.80       -0.06      0.82 o 
  -7   3   9      279.29      275.83      5.15 o 
  -6   3   9       49.55       45.60      1.45 o 
  -5   3   9       30.83       21.20      1.01 o 
  -4   3   9       13.01       13.52      1.02 o 
  -3   3   9      325.84      321.50      6.36 o 
  -2   3   9        6.21        4.49      0.92 o 
  -1   3   9      277.78      281.72      5.24 o 
   0   3   9       53.38       53.71      1.60 o 
   1   3   9        2.23        1.17      0.92 o 
   2   3   9       84.69       82.45      2.19 o 
   3   3   9      150.83      155.99      5.67 o 
   4   3   9        0.94        0.41      1.12 o 
   5   3   9        1.98        2.34      1.28 o 
 -12   4   9      150.79      160.42      4.52 o 
 -11   4   9        1.11       -0.53      1.14 o 
 -10   4   9       15.66       12.97      1.99 o 
  -9   4   9        3.42        4.53      1.57 o 
  -8   4   9        9.57        7.23      0.94 o 
  -7   4   9      211.34      197.57      9.74 o 
  -6   4   9       59.61       54.94      2.00 o 
  -5   4   9      142.16      138.80      2.98 o 
  -4   4   9        2.74        0.96      0.89 o 
  -3   4   9       28.79       24.73      1.19 o 
  -2   4   9      329.95      335.90      6.21 o 
  -1   4   9        9.51        5.05      0.97 o 
   0   4   9        3.22        1.74      0.92 o 
   1   4   9      153.37      153.51      4.14 o 
   2   4   9       14.80       16.59      1.59 o 
   3   4   9        4.54        2.85      1.18 o 
   4   4   9        0.18       -0.21      1.23 o 
   5   4   9        5.67        5.43      1.48 o 
 -11   5   9       29.82       38.74      2.05 o 
 -10   5   9        8.19       11.71      3.91 o 
  -9   5   9       19.85       26.14      2.31 o 
  -8   5   9       92.45       93.50      2.98 o 
  -7   5   9        3.63        1.75      1.02 o 
  -6   5   9       39.08       33.52      1.42 o 
  -5   5   9       17.17       14.40      1.63 o 
  -4   5   9        1.44       -0.42      0.95 o 
  -3   5   9       18.64       13.51      1.95 o 
  -2   5   9       33.84       32.46      1.35 o 
  -1   5   9       15.16       11.02      3.02 o 
   0   5   9       26.74       27.55      1.59 o 
   1   5   9        5.64        4.06      1.17 o 
   2   5   9        2.09        0.46      1.06 o 
   3   5   9        2.70        0.70      1.25 o 
   4   5   9        0.02        0.97      1.41 o 
 -10   6   9        1.36       -1.06      1.90 o 
  -9   6   9      133.40      157.51      6.30 o 
  -8   6   9       16.87       18.69      1.76 o 
  -7   6   9        6.11        6.05      2.58 o 
  -6   6   9      122.40      124.34      3.77 o 
  -5   6   9      101.61      106.26      3.36 o 
  -4   6   9       44.26       46.73      2.09 o 
  -3   6   9       50.60       56.49      2.27 o 
  -2   6   9        5.38        2.89      0.91 o 
  -1   6   9       98.49      106.45      3.69 o 
   0   6   9       33.16       35.11      1.88 o 
   1   6   9        1.67        1.15      1.24 o 
   2   6   9       15.02       13.81      2.06 o 
  -8   7   9       45.42       50.68      2.46 o 
  -7   7   9        2.66        2.61      1.35 o 
  -6   7   9       66.14       70.64      2.82 o 
  -5   7   9        0.01       -1.15      1.15 o 
  -4   7   9       85.79       85.81      4.32 o 
  -3   7   9        0.48        0.47      1.15 o 
  -2   7   9        0.03        0.78      1.12 o 
  -1   7   9        7.09        5.11      1.74 o 
   0   7   9        0.75        1.18      1.80 o 
 -13   0  10       28.76       35.47      2.83 o 
 -12   0  10       13.65        8.12      1.96 o 
 -11   0  10        8.44        6.50      1.82 o 
 -10   0  10      217.19      246.93      8.54 o 
  -9   0  10        0.62        1.14      1.36 o 
  -8   0  10       72.70       55.24      2.95 o 
  -7   0  10      226.22      211.92      7.36 o 
  -6   0  10     1283.47     1239.49     35.23 o 
  -5   0  10        7.73       10.45      1.62 o 
  -4   0  10      171.53      172.77      6.24 o 
  -3   0  10        1.53        1.04      1.26 o 
  -2   0  10      242.51      253.29      8.54 o 
  -1   0  10       19.78       20.47      1.88 o 
   0   0  10        6.13        6.90      1.62 o 
   1   0  10       66.53       71.96      3.55 o 
   2   0  10        7.36       14.48      2.05 o 
   3   0  10      107.21       99.23      4.53 o 
   4   0  10        8.02        7.66      1.96 o 
   5   0  10       46.14       44.01      3.09 o 
 -13   1  10        0.84        0.10      1.13 o 
 -12   1  10        0.99       -0.47      1.08 o 
 -11   1  10       11.26       10.42      1.39 o 
 -10   1  10       42.24       41.26      2.19 o 
  -9   1  10        3.93        2.64      0.94 o 
  -8   1  10       11.01        4.58      0.98 o 
  -7   1  10       16.61       17.88      1.56 o 
  -6   1  10       18.74       21.65      1.44 o 
  -5   1  10       14.74       13.97      1.30 o 
  -4   1  10      179.57      177.11      4.51 o 
  -3   1  10       71.18       77.46      3.30 o 
  -2   1  10      449.74      457.64      9.99 o 
  -1   1  10       25.13       21.07      1.36 o 
   0   1  10      312.86      304.90      7.07 o 
   1   1  10       27.45       26.71      2.13 o 
   2   1  10       18.05       17.45      3.19 o 
   3   1  10        3.62        4.22      1.26 o 
   4   1  10        1.44        2.19      1.22 o 
   5   1  10        0.64        1.04      1.91 o 
 -13   2  10       22.78       30.50      1.96 o 
 -12   2  10      188.50      205.74      5.44 o 
 -11   2  10        5.48        3.16      1.81 o 
 -10   2  10        0.01       -0.60      0.99 o 
  -9   2  10        8.38        8.46      1.17 o 
  -8   2  10       83.51       84.63      2.75 o 
  -7   2  10      116.41      112.35      3.26 o 
  -6   2  10        0.53        0.45      0.85 o 
  -5   2  10       36.49       35.14      1.64 o 
  -4   2  10      230.72      233.47      5.62 o 
  -3   2  10       34.35       30.13      1.54 o 
  -2   2  10       73.26       73.33      2.47 o 
  -1   2  10       29.24       26.49      1.44 o 
   0   2  10       10.16        7.15      1.19 o 
   1   2  10        7.98        8.88      1.24 o 
   2   2  10        0.08        0.27      0.82 o 
   3   2  10       66.17       68.37      2.08 o 
   4   2  10       62.95       61.71      2.52 o 
 -12   3  10       10.14        9.99      2.13 o 
 -11   3  10       59.48       68.99      2.63 o 
 -10   3  10        0.59        2.13      1.28 o 
  -9   3  10      123.47      115.78      3.46 o 
  -8   3  10       18.53       27.05      1.54 o 
  -7   3  10       11.40       11.39      2.08 o 
  -6   3  10       50.47       51.72      2.02 o 
  -5   3  10       16.55       16.22      3.21 o 
  -4   3  10      214.13      207.83      5.13 o 
  -3   3  10        1.17       -0.33      0.87 o 
  -2   3  10      164.09      174.97      4.16 o 
  -1   3  10       96.27       94.99      4.51 o 
   0   3  10       19.35       22.68      1.15 o 
   1   3  10        0.33        0.03      0.86 o 
   2   3  10       21.41       23.57      1.55 o 
   3   3  10        2.38        0.94      1.21 o 
   4   3  10       56.68       61.96      2.61 o 
 -12   4  10       49.81       57.75      2.57 o 
 -11   4  10        5.53        7.06      2.92 o 
 -10   4  10       43.03       52.39      2.26 o 
  -9   4  10        0.45       -0.14      1.04 o 
  -8   4  10      319.80      349.27      7.98 o 
  -7   4  10       40.21       36.70      1.81 o 
  -6   4  10       24.41       23.03      1.42 o 
  -5   4  10        2.14        1.59      0.76 o 
  -4   4  10        0.02       -0.46      0.74 o 
  -3   4  10       68.02       64.45      2.29 o 
  -2   4  10       21.32       16.46      1.48 o 
  -1   4  10       22.15       19.29      1.42 o 
   0   4  10       56.55       53.32      2.18 o 
   1   4  10        0.01       -0.11      1.03 o 
   2   4  10       27.99       25.90      2.42 o 
   3   4  10        7.64        9.01      1.54 o 
  -8   5  10       11.60        7.88      1.31 o 
  -7   5  10       77.95       75.69      2.63 o 
  -6   5  10      297.72      324.55      7.50 o 
  -5   5  10       12.66       11.87      1.41 o 
  -4   5  10       36.01       37.30      1.51 o 
  -3   5  10       16.04       17.59      2.42 o 
  -2   5  10      177.73      186.85      8.44 o 
  -1   5  10        0.14       -0.17      1.07 o 
   0   5  10        6.21        4.77      1.24 o 
   1   5  10       66.69       76.94      2.81 o 
   2   5  10       16.91       19.72      1.83 o 
  -9   6  10        1.36        5.09      2.35 o 
  -8   6  10       27.57       25.12      2.57 o 
  -7   6  10        7.75        4.75      1.86 o 
  -6   6  10       42.12       43.56      2.15 o 
  -5   6  10        3.87        1.60      1.63 o 
  -4   6  10        7.63        5.76      2.91 o 
  -3   6  10       21.42       21.36      1.57 o 
  -2   6  10       22.93       17.30      1.64 o 
  -1   6  10        0.01        0.21      1.25 o 
   0   6  10        4.34        3.90      1.39 o 
  -4   7  10       83.29       86.63      4.69 o 
 -13   1  11        1.43       -1.10      1.28 o 
 -12   1  11        1.10        1.11      1.22 o 
 -11   1  11       41.81       42.71      3.64 o 
 -10   1  11       17.71       19.63      1.71 o 
  -9   1  11       23.59       24.42      1.56 o 
  -8   1  11        2.52        3.07      1.05 o 
  -7   1  11      125.69      127.05      3.67 o 
  -6   1  11       15.72       17.95      1.43 o 
  -5   1  11      158.16      156.84      4.51 o 
  -4   1  11      306.84      307.35      7.19 o 
  -3   1  11      136.43      134.25      3.81 o 
  -2   1  11        5.83        4.69      1.19 o 
  -1   1  11        7.93        6.51      1.20 o 
   0   1  11        9.68       11.09      1.35 o 
   1   1  11       31.88       29.88      1.75 o 
   2   1  11       16.97       21.00      1.84 o 
   3   1  11       26.98       24.31      3.25 o 
 -12   2  11       80.78       83.26      3.11 o 
 -11   2  11        0.00       -0.32      1.10 o 
 -10   2  11        4.01        5.42      1.28 o 
  -9   2  11        1.38        0.38      1.00 o 
  -8   2  11      248.67      234.98      5.82 o 
  -7   2  11       78.95       71.93      2.56 o 
  -6   2  11        1.50        0.18      1.12 o 
  -5   2  11        0.81        0.73      0.93 o 
  -4   2  11       81.83       85.65      3.37 o 
  -3   2  11        0.25       -0.24      0.91 o 
  -2   2  11       87.25       90.87      2.98 o 
  -1   2  11      109.48      106.46      3.28 o 
   0   2  11      214.31      204.62      5.31 o 
   1   2  11        0.03        0.35      1.16 o 
   2   2  11        6.96        8.36      1.53 o 
   3   2  11        7.69        7.76      2.32 o 
 -12   3  11       24.60       26.82      1.93 o 
 -11   3  11       18.73       19.14      3.82 o 
 -10   3  11       15.82       16.85      3.08 o 
  -9   3  11        1.41        1.30      1.09 o 
  -8   3  11       22.47       31.03      1.73 o 
  -7   3  11       12.95       11.72      1.38 o 
  -6   3  11       12.43       12.45      1.47 o 
  -5   3  11       19.98       18.16      3.53 o 
  -4   3  11      135.60      133.54      3.79 o 
  -3   3  11       17.50       18.72      1.39 o 
  -2   3  11       46.41       44.44      1.99 o 
  -1   3  11      277.93      290.65      6.94 o 
   0   3  11       37.92       38.05      2.55 o 
   1   3  11        6.43        4.95      1.92 o 
   2   3  11       17.22       22.15      2.89 o 
 -11   4  11       10.98       12.07      3.54 o 
 -10   4  11       34.44       39.91      2.11 o 
  -9   4  11       22.48       29.28      1.92 o 
  -8   4  11        5.92        9.16      1.78 o 
  -7   4  11        0.43        2.21      1.16 o 
  -6   4  11       27.41       27.48      1.63 o 
  -5   4  11       11.49        6.42      1.82 o 
  -4   4  11        1.89        2.05      1.62 o 
  -3   4  11       30.37       27.87      2.41 o 
  -2   4  11       18.74       15.98      2.35 o 
  -1   4  11        2.61        1.62      1.68 o 
   0   4  11       13.43       11.87      2.29 o 
   1   4  11       29.04       32.44      1.92 o 
  -9   5  11       13.72       15.82      2.81 o 
  -8   5  11       70.76       75.57      3.97 o 
  -7   5  11       18.34       15.04      2.31 o 
  -6   5  11       45.44       52.43      3.21 o 
  -5   5  11       49.42       48.38      3.15 o 
  -4   5  11        4.93        6.03      1.88 o 
  -3   5  11        0.45       -1.23      1.23 o 
  -2   5  11        0.18       -0.58      1.19 o 
  -1   5  11       90.98       95.57      3.21 o 
   0   5  11        0.02        3.98      5.34 o 
  -5   6  11        2.25        3.03      1.88 o 
  -4   6  11       26.84       30.03      2.15 o 
  -3   6  11        1.17        1.43      1.37 o 
 -12   0  12        7.86       12.81      2.47 o 
 -11   0  12        6.58        5.53      2.05 o 
 -10   0  12        7.15        4.93      1.90 o 
  -9   0  12        5.49        4.25      1.78 o 
  -8   0  12       17.96       19.97      2.09 o 
  -7   0  12        0.00       -0.32      1.46 o 
  -6   0  12        0.10       -0.40      1.38 o 
  -5   0  12       66.01       57.14      3.29 o 
  -4   0  12        4.90        4.35      1.54 o 
  -3   0  12      533.19      553.79     17.18 o 
  -2   0  12        1.40        0.14      1.58 o 
  -1   0  12       98.92      102.15      4.69 o 
   0   0  12      170.04      168.52      6.68 o 
   1   0  12      148.29      158.31      6.54 o 
 -12   1  12        5.88       11.08      1.69 o 
 -11   1  12       41.94       49.28      2.33 o 
 -10   1  12        1.98        1.81      1.18 o 
  -9   1  12      120.35      130.86      3.94 o 
  -8   1  12        0.00        0.52      1.02 o 
  -7   1  12       18.65       18.71      1.52 o 
  -6   1  12        9.42       14.16      1.51 o 
  -5   1  12      150.52      153.50      4.31 o 
  -4   1  12        0.81        0.26      1.06 o 
  -3   1  12       11.38       12.60      1.51 o 
  -2   1  12       17.93       20.40      1.63 o 
  -1   1  12      101.78      104.72      3.38 o 
   0   1  12       26.48       27.79      1.88 o 
   1   1  12        0.00       -0.83      2.57 o 
 -11   2  12        0.12        0.47      1.32 o 
 -10   2  12        8.53       11.80      1.52 o 
  -9   2  12        3.35        4.34      1.32 o 
  -8   2  12       10.27       12.57      1.50 o 
  -7   2  12       16.21       21.42      1.77 o 
  -6   2  12       26.69       22.77      2.82 o 
  -5   2  12      120.17      126.67      6.44 o 
  -4   2  12        1.08        0.07      1.05 o 
  -3   2  12      121.70      122.24      3.71 o 
  -2   2  12       17.68       22.10      1.69 o 
  -1   2  12      148.64      159.61      4.52 o 
   0   2  12        0.58        0.28      1.28 o 
   1   2  12       32.74       36.79      2.05 o 
 -10   3  12        0.27        0.56      1.20 o 
  -9   3  12       66.60       75.55      2.85 o 
  -8   3  12        5.60        4.30      1.29 o 
  -7   3  12      163.80      183.59      5.32 o 
  -6   3  12       77.30       80.25      2.97 o 
  -5   3  12        3.00        4.08      3.67 o 
  -4   3  12       45.65       50.67      2.23 o 
  -3   3  12       30.15       29.28      1.72 o 
  -2   3  12        1.40        2.99      1.52 o 
  -1   3  12        4.00        4.11      1.86 o 
   0   3  12       48.54       46.01      3.29 o 
  -9   4  12       37.67       40.76      2.13 o 
  -8   4  12        6.17        9.26      3.04 o 
  -7   4  12        5.51        3.79      2.30 o 
  -6   4  12      101.25      103.60      4.83 o 
  -5   4  12       44.01       49.90      3.27 o 
  -4   4  12        0.05       -1.76      1.76 o 
  -3   4  12        0.55        3.27      1.96 o 
  -2   4  12       12.35        7.20      2.21 o 
  -1   4  12       11.43        9.12      2.35 o 
  -6   5  12       25.00       18.81      2.81 o 
  -5   5  12        0.46       -0.22      2.05 o 
  -4   5  12       19.61       17.70      2.61 o 
 -10   1  13        0.62        1.42      1.37 o 
  -9   1  13        0.25        0.30      1.26 o 
  -8   1  13       15.30       22.53      1.76 o 
  -7   1  13       28.03       28.82      1.79 o 
  -6   1  13        0.02       -1.51      1.51 o 
  -5   1  13        1.08        2.00      1.21 o 
  -4   1  13      110.80      107.78      3.54 o 
  -3   1  13        3.11        1.51      1.33 o 
  -2   1  13       16.49       18.77      1.85 o 
  -1   1  13       76.67       84.19      3.14 o 
  -9   2  13       13.52       14.35      4.24 o 
  -8   2  13        1.45        2.11      1.22 o 
  -7   2  13       71.81       80.08      2.93 o 
  -6   2  13       20.76       24.49      1.89 o 
  -5   2  13        0.25       -1.19      1.19 o 
  -4   2  13       12.94       20.92      3.56 o 
  -3   2  13      114.54      122.70      3.87 o 
  -2   2  13       63.77       60.83      2.54 o 
  -8   3  13       15.32       18.51      4.81 o 
  -7   3  13        5.21        1.17      1.34 o 
  -6   3  13        1.54        0.08      1.31 o 
  -5   3  13       12.23       12.37      6.35 o 
  -4   3  13       27.74       31.77      2.49 o 
  -3   3  13       87.20       85.62      3.11 o 
  -7   0  14        0.03       -1.92      1.92 o 
  -6   0  14        0.05       -1.90      1.90 o 
  -5   0  14       33.47       40.40      3.11 o 
                                                 
